# Supplementary material for: Single Cell Mass Cytometry of Non-Small Cell Lung Cancer Cells Reveals Complexity of In Vivo and Three-Dimensional Models over the Petri-Dish
Source: Cells. 2019 Sep 16;8(9):1093. doi: 10.3390/cells8091093 (PMC6770097; doi:10.3390/cells8091093)
Supplement: Supplementary file 1 [file cells-08-01093-s001.zip]

Archive with 5 entries (4 files):
- Supplementary/
- Supplementary/Supplement 1.xlsx
- Supplementary/Supplement 2.xlsx
- Supplementary/Supplement 3.xlsx
- Supplementary/Supplement 4.JPG
