# Supplementary material for: Single Cell Mass Cytometry of Non-Small Cell Lung Cancer Cells Reveals Complexity of In Vivo and Three-Dimensional Models over the Petri-Dish
Source: Cells. 2019 Sep 16;8(9):1093. doi: 10.3390/cells8091093 (PMC6770097; doi:10.3390/cells8091093)
Supplement: Supplementary file 1 [file cells-08-01093-s001.zip › Supplementary/Supplement 1.xlsx]

## Sheet: Cancer Panel Assay list
TaqMan® OpenArray® Human Cancer Panel, QuantStudio™ 12K Flex, Catalogue number: 4475391
Assay ID	Gene	Target/Control
Hs00152928_m1	EGR1	Target
Hs00152933_m1	TLR3	Target
Hs00152939_m1	TLR4	Target
Hs00152971_m1	TLR7	Target
Hs00152973_m1	TLR9	Target
Hs00153074_m1	ROCK2	Target
Hs00153138_m1	CCNA2	Target
Hs00153277_m1	CDKN1B	Endogenous Control
Hs00153280_m1	TP53I3	Target
Hs00153294_m1	RELA	Target
Hs00153353_m1	BIRC5	Target
Hs00153380_m1	CCND2	Target
Hs00153418_m1	RAD51	Target
Hs00153451_m1	E2F1	Target
Hs00153510_m1	MME	Target
Hs00154054_m1	ANXA5	Target
Hs00154208_m1	CA9	Target
Hs00154457_m1	CIRBP	Target
Hs00155479_m1	CYR61	Target
Hs00156411_m1	CDC25C	Target
Hs00156454_m1	CEBPG	Target
Hs00156455_m1	CENPA	Target
Hs00157163_m1	CTPS	Target
Hs00157213_m1	CTSE	Target
Hs00157731_m1	GNAZ	Target
Hs00157817_m1	GRB2	Target
Hs00159081_m1	MATN3	Target
Hs00159092_m1	MDM4	Target
Hs00159210_m1	MNDA	Target
Hs00159600_m1	NID1	Target
Hs00159627_m1	NMBR	Target
Hs00160947_m1	PTPRN	Target
Hs00161707_m1	SKI	Target
Hs00161719_m1	SLC1A4	Target
Hs00161826_m1	SLC16A1	Target
Hs00162613_m1	TCF4	Target
Hs00163506_m1	ACADS	Target
Hs00163761_m1	BTK	Target
Hs00164004_m1	COL1A1	Target
Hs00164932_m1	ICAM1	Target
Hs00164940_m1	IDUA	Target
Hs00165949_m1	TIMP3	Target
Hs00166071_m1	BLMH	Target
Hs00166169_m1	G6PD	Endogenous Control
Hs00166223_m1	IFNGR1	Target
Hs00166294_m1	KRT2	Target
Hs00166467_m1	OXCT1	Target
Hs00167402_m1	ACY1	Target
Hs00168547_m1	NQO1	Target
Hs00169258_m1	F2R	Target
Hs00169407_m1	RIPK1	Target
Hs00169491_m1	STK3	Target
Hs00169714_m1	NF1	Target
Hs00169777_m1	PECAM1	Target
Hs00170630_m1	FOS	Target
Hs00170723_m1	TYRO3	Target
Hs00170780_m1	CIB1	Target
Hs00171022_m1	CXCL12	Target
Hs00171132_m1	GDF15	Target
Hs00171165_m1	OSM	Target
Hs00171172_m1	AR	Target
Hs00171191_m1	FBN1	Target
Hs00171254_m1	IGF2	Target
Hs00171375_m1	FES	Target
Hs00171558_m1	TIMP1	Target
Hs00171656_m1	EPHA2	Target
Hs00171832_m1	FGF8	Target
Hs00172187_m1	POLR2A	Endogenous Control
Hs00172870_m1	NR2F6	Target
Hs00172895_m1	ABI2	Target
Hs00173072_m1	TSG101	Target
Hs00173503_m1	FRZB	Target
Hs00173611_m1	KLK10	Target
Hs00173742_m1	FGF3	Target
Hs00173872_m1	ODZ1	Target
Hs00174029_m1	KIT	Target
Hs00174128_m1	TNF	Target
Hs00174141_m1	CD59	Target
Hs00174164_m1	CSF1	Target
Hs00174297_m1	CD70	Target
Hs00174474_m1	LAMP2	Target
Hs00174517_m1	NFKB2	Target
Hs00174674_m1	IER3	Target
Hs00174819_m1	SEMA4D	Target
Hs00174860_m1	ESR1	Target
Hs00174877_m1	LEP	Target
Hs00174970_m1	STC1	Target
Hs00175188_m1	CTSC	Target
Hs00175935_m1	CDK4	Target
Hs00175938_m1	CDKN1C	Target
Hs00176119_m1	AK1	Target
Hs00176222_m1	CDK9	Target
Hs00176258_m1	CSNK1G2	Target
Hs00176481_m1	CDKN2D	Target
Hs00176538_m1	ERBB3	Target
Hs00176628_m1	FYN	Target
Hs00176719_m1	LYN	Target
Hs00176815_m1	PAK1	Target
Hs00176839_m1	CDK17	Target
Hs00176884_m1	PDPK1	Target
Hs00176966_m1	PRKAR2B	Target
Hs00176973_m1	PRKCA	Target
Hs00176998_m1	PRKCB	Target
Hs00177010_m1	PRKCG	Target
Hs00177037_m1	PRKD1	Target
Hs00177051_m1	PRKCZ	Target
Hs00177357_m1	RPS6KB1	Target
Hs00177464_m1	TYK2	Target
Hs00177481_m1	AKAP1	Target
Hs00177522_m1	CDC42BPA	Target
Hs00177708_m1	TNK1	Target
Hs00177766_m1	CDKL1	Target
Hs00177774_m1	PKMYT1	Target
Hs00177821_m1	BUB1	Target
Hs00177957_m1	MAPKAPK3	Target
Hs00178289_m1	AKT1	Target
Hs00178297_m1	MAP3K8	Target
Hs00178340_m1	FGR	Target
Hs00178427_m1	LCK	Target
Hs00178455_m1	PRKCE	Target
Hs00178463_m1	ROCK1	Target
Hs00178494_m1	SRC	Target
Hs00178500_m1	TIE1	Target
Hs00178726_m1	MAP3K5	Target
Hs00178837_m1	CDK16	Target
Hs00178914_m1	PRKCD	Target
Hs00179382_m1	APPL1	Target
Hs00179683_m1	STK32B	Target
Hs00179843_m1	SHH	Target
Hs00179845_m1	MET	Target
Hs00180035_m1	NRAS	Target
Hs00180127_m1	DEK	Target
Hs00180269_m1	BAX	Target
Hs00180288_m1	CBLB	Target
Hs00180312_m1	MLLT3	Target
Hs00180437_m1	DCC	Target
Hs00180450_m1	GRB7	Target
Hs00180529_m1	WNT1	Target
Hs00180533_m1	ARHGEF5	Target
Hs00180562_m1	RBL2	Target
Hs00180679_m1	PIK3CA	Target
Hs00181051_m1	APC	Target
Hs00181211_m1	IGFBP3	Target
Hs00181419_m1	IGF2R	Target
Hs00181605_m1	ADM	Target
Hs00181767_m1	IGFBP4	Target
Hs00181881_m1	ITPR1	Target
Hs00182059_m1	MCC	Target
Hs00182082_m1	MYD88	Target
Hs00182192_m1	PLCG2	Target
Hs00182314_m1	RASGRF1	Target
Hs00182370_m1	SHB	Target
Hs00182558_m1	TRADD	Target
Hs00182896_m1	DVL1	Target
Hs00183533_m1	IPO8	Endogenous Control
Hs00183573_m1	GNA13	Target
Hs00183624_m1	NMU	Target
Hs00183953_m1	BCAR1	Target
Hs00184427_m1	BARD1	Target
Hs00184500_m1	ABCB1	Target
Hs00185390_m1	BAG1	Target
Hs00185574_m1	EZR	Target
Hs00185584_m1	VIM	Target
Hs00186374_m1	PIR	Target
Hs00186419_m1	BHLHE40	Target
Hs00186447_m1	DEGS1	Target
Hs00186495_m1	TMEFF1	Target
Hs00186689_m1	ALDH4A1	Target
Hs00187740_m1	PRC1	Target
Hs00188713_m1	BAG3	Target
Hs00189535_m1	FUT8	Target
Hs00191535_m1	CLTC	Target
Hs00191583_m1	LITAF	Target
Hs00191882_m1	DHX8	Target
Hs00192202_m1	MARS	Target
Hs00192399_m1	PIK3CD	Target
Hs00192574_m1	SFPQ	Target
Hs00192581_m1	SIAH2	Target
Hs00193725_m1	XRCC3	Target
Hs00193920_m1	CHAF1A	Target
Hs00194421_m1	ALDH6A1	Target
Hs00195432_m1	SMAD1	Target
Hs00195504_m1	MCM6	Target
Hs00195612_m1	TBX3	Target
Hs00196101_m1	NDC80	Target
Hs00196132_m1	PRAME	Target
Hs00196146_m1	PECI	Target
Hs00196542_m1	PPP2R5A	Target
Hs00196708_m1	SFRS7	Target
Hs00197328_m1	HYOU1	Target
Hs00197394_m1	PRDX4	Target
Hs00197646_m1	TBL3	Target
Hs00197856_m1	SARS	Target
Hs00197982_m1	BCL2L11	Target
Hs00198091_m1	CGRRF1	Target
Hs00198320_m1	PLK2	Target
Hs00198887_m1	BTG2	Target
Hs00199831_m1	ESM1	Target
Hs00200720_m1	PHB2	Target
Hs00201046_m1	HYAL1	Target
Hs00201226_m1	CASC3	Endogenous Control
Hs00202756_m1	SEC14L2	Target
Hs00204173_m1	MRPL13	Target
Hs00204205_m1	ATAD2	Target
Hs00204876_m1	ORC6L	Target
Hs00205182_m1	SND1	Target
Hs00205854_m1	RHOD	Target
Hs00208408_m1	KIF14	Target
Hs00211096_m1	CAMK2A	Target
Hs00212390_m1	LEF1	Target
Hs00212828_m1	PRKD2	Target
Hs00216455_m1	ECT2	Target
Hs00217947_m1	FGD6	Target
Hs00220127_m1	MCCC1	Target
Hs00220348_m1	CHPT1	Target
Hs00220393_m1	MGST1	Target
Hs00221277_m1	SCUBE2	Target
Hs00221499_m1	KAT2A	Target
Hs00221664_m1	DLG3	Target
Hs00221707_m1	XRCC5	Target
Hs00225132_m1	RASL11B	Target
Hs00229135_m1	WNT3	Target
Hs00230762_m1	GPR39	Target
Hs00231092_m1	E2F5	Target
Hs00231101_m1	ETV6	Target
Hs00231279_m1	REL	Target
Hs00231476_m1	TFAP2C	Target
Hs00231535_m1	CNBP	Target
Hs00231780_m1	EGR3	Target
Hs00231838_m1	MLLT10	Target
Hs00231908_m1	KDM5A	Target
Hs00232013_m1	FOSL2	Target
Hs00232074_m1	MYCN	Target
Hs00232399_m1	RELB	Target
Hs00232479_m1	LZTR1	Target
Hs00233492_m1	CANX	Target
Hs00233722_m1	ITGA3	Target
Hs00233790_m1	ITGAV	Target
Hs00234046_m1	PLCG1	Target
Hs00234119_m1	RAF1	Target
Hs00234140_m1	CCL2	Target
Hs00234244_m1	TGFB2	Target
Hs00234253_m1	TGFBR2	Target
Hs00234508_m1	MTOR	Target
Hs00234579_m1	MMP9	Target
Hs00234753_m1	MDM2	Target
Hs00234864_m1	HMMR	Target
Hs00236216_m1	ITGB4	Target
Hs00236329_m1	BCL2L1	Target
Hs00236810_m1	CP	Target
Hs00236884_m1	CSF3	Target
Hs00236949_m1	CCND3	Target
Hs00237047_m1	YWHAZ	Endogenous Control
Hs00237119_m1	MMP14	Target
Hs00241111_m1	FGFR1	Target
Hs00241497_m1	KITLG	Target
Hs00241844_m1	SERPINH1	Target
Hs00242386_m1	CBFB	Target
Hs00242728_m1	LIMK1	Target
Hs00242993_m1	PFKP	Target
Hs00243140_m1	ARID4A	Target
Hs00243327_m1	XRCC4	Target
Hs00243533_m1	CDK13	Target
Hs00247620_m1	NRG1	Target
Hs00248075_m1	BBC3	Target
Hs00248408_m1	40792	Target
Hs00248563_m1	PLCB1	Target
Hs00253876_m1	NR1D1	Target
Hs00254392_m1	EGLN1	Target
Hs00255374_m1	UCHL5	Target
Hs00255603_m1	GNAS	Target
Hs00259932_m1	SELENBP1	Target
Hs00259967_m1	PPP1R1B	Target
Hs00262861_m1	CDK4	Target
Hs00263393_m1	GTF2I	Target
Hs00264721_m1	MSH6	Target
Hs00264877_m1	PLG	Target
Hs00266592_m1	FBN2	Target
Hs00267157_s1	MAS1	Target
Hs00267597_m1	PRKAR1A	Target
Hs00268060_m1	MAPK12	Target
Hs00268847_m1	USP7	Target
Hs00268954_s1	FZD9	Target
Hs00269428_m1	PEA15	Target
Hs00269492_m1	TNFRSF10A	Target
Hs00269500_m1	GMPS	Target
Hs00269660_s1	RHOB	Target
Hs00269944_m1	BRAF	Target
Hs00269977_m1	COX6C	Target
Hs00270282_m1	STX1A	Target
Hs00270424_m1	CCNB2	Target
Hs00270514_m1	LONP1	Target
Hs00270768_m1	TLE1	Target
Hs00272002_m1	GNB2L1	Target
Hs00272649_s1	TPBG	Target
Hs00273319_m1	FKBP8	Target
Hs00273500_m1	STAT5B	Target
Hs00273561_s1	CD24;CD24L4	Target
Hs00275226_m1	EVL	Target
Hs00275656_m1	GSK3B	Target
Hs00276002_m1	SIVA1	Target
Hs00277090_m1	PIK3CG	Target
Hs00277190_s1	JUN	Target
Hs00286908_m1	KIF21A	Target
Hs00292627_s1	ZMYND8	Target
Hs00332674_m1	UHMK1	Target
Hs00355045_m1	CTNNB1	Target
Hs00355049_m1	CTNNB1	Target
Hs00355782_m1	CDKN1A	Endogenous Control
Hs00356079_m1	GSTM3	Target
Hs00357608_m1	RHOA	Target
Hs00357717_m1	CYC1	Target
Hs00357891_s1	JUNB	Target
Hs00358991_g1	CDK5	Target
Hs00359394_g1	MT3	Target
Hs00359840_m1	SLC2A3	Target
Hs00360961_m1	MAP2K2	Target
Hs00361432_s1	FZD2	Target
Hs00361747_m1	SORT1	Target
Hs00361869_g1	FZD5	Target
Hs00362370_m1	RGS19	Target
Hs00364282_m1	KRAS	Target
Hs00364293_m1	CDK1	Target
Hs00365098_m1	COL6A3	Target
Hs00365249_m1	CDKN2B	Target
Hs00365573_m1	WISP1	Target
Hs00365799_m1	CAMK2B	Target
Hs00365950_g1	HLA-G	Target
Hs00366152_m1	UBE2D2	Endogenous Control
Hs00366278_m1	TNFRSF10B	Target
Hs00366363_m1	CRHR1	Target
Hs00366497_m1	ETV3	Target
Hs00366502_g1	GNB2	Target
Hs00366726_m1	RAD21	Target
Hs00366740_m1	PPIH	Target
Hs00370265_m1	ASNS	Target
Hs00374226_m1	NR4A1	Target
Hs00374280_m1	STAT3	Target
Hs00377726_m1	PTGS1	Target
Hs00379185_m1	MIB1	Target
Hs00381676_m1	MLF1IP	Target
Hs00382884_m1	HSPA4	Target
Hs00382970_m1	PFDN5	Target
Hs00383065_m1	IP6K2	Target
Hs00384387_m1	CDK18	Target
Hs00385075_m1	MAPK3	Target
Hs00387426_m1	MAP2K4	Target
Hs00411505_m1	ASPM	Target
Hs00412445_m1	GCN1L1	Target
Hs00412720_m1	SP1	Target
Hs00413032_m1	TCF3	Target
Hs00413861_m1	KRT9	Target
Hs00415851_g1	CDC20	Target
Hs00416477_m1	TNK2	Target
Hs00426191_m1	HADHA	Target
Hs00426694_m1	AP2B1	Target
Hs00426889_m1	ATP5O	Target
Hs00427214_g1	PCNA	Target
Hs00427274_m1	PRKACA	Target
Hs00427469_m1	RFC4	Target
Hs00427621_m1	TBP	Target
Hs00427993_m1	AGFG1	Target
Hs00428286_g1	ELK1	Target
Hs00428633_m1	TUBA4A	Target
Hs00531110_m1	FAS	Target
Hs00533490_m1	SOD1	Target
Hs00533560_m1	TNFRSF1A	Target
Hs00539278_m1	MYRIP	Target
Hs00559413_m1	ANXA7	Target
Hs00559623_m1	MAPK13	Target
Hs00559804_m1	CAPN1	Target
Hs00560089_m1	TRAM1	Target
Hs00603745_mH	CCT5	Target
Hs00603799_m1	ARMC1	Target
Hs00605457_m1	E2F3	Target
Hs00605615_mH	MAP2K1	Target
Hs00607475_m1	GPR126	Target
Hs00608023_m1	BCL2	Target
Hs00608187_m1	TGFA	Target
Hs00608224_m1	WNT2	Target
Hs00608387_m1	NDRG1	Target
Hs00609073_m1	BRCA2	Target
Hs00609162_m1	EXT1	Target
Hs00609186_m1	GBE1	Target
Hs00609293_g1	HMBS	Target
Hs00609297_m1	HMBS	Endogenous Control
Hs00609566_m1	IGF1R	Target
Hs00609836_m1	AARS	Target
Hs00610263_m1	DVL3	Target
Hs00610314_m1	HDGF	Target
Hs00610318_m1	TGFBR1	Target
Hs00610483_m1	HRAS	Target
Hs00610488_m1	TP53BP2	Target
Hs00705137_s1	IFITM1	Target
Hs00705164_s1	SOCS1	Target
Hs00736972_m1	YES1	Target
Hs00737028_m1	DVL1	Target
Hs00737079_m1	GPR180	Target
Hs00740298_g1	HLA-C	Target
Hs00741586_mH	CDC42	Target
Hs00742533_s1	TUBB2A	Target
Hs00743792_s1	PABPC1	Target
Hs00746337_s1	PRKX	Target
Hs00747110_s1	RHOC	Target
Hs00747379_m1	ID2	Target
Hs00749309_s1	SYNCRIP	Target
Hs00754870_s1	DCN	Target
Hs00757122_m1	DDX10	Target
Hs00757841_m1	MTDH	Target
Hs00761767_s1	KRT19	Target
Hs00762869_s1	PKM2	Target
Hs00765553_m1	CCND1	Target
Hs00765730_m1	NFKB1	Target
Hs00793604_m1	YWHAB	Target
Hs00797747_s1	PFDN4	Target
Hs00799096_s1	RALBP1	Target
Hs00811070_m1	MAX	Target
Hs00818252_g1	KPNA2	Target
Hs00822401_m1	CTSL2	Target
Hs00824723_m1	UBC	Endogenous Control
Hs00829210_s1	MAP2K2;LOC407835	Target
Hs00830226_gH	FTL	Target
Hs00830594_s1	TFDP1	Target
Hs00854538_g1	PA2G4	Target
Hs00854841_g1	DEPDC1	Target
Hs00855044_g1	PHB	Target
Hs00855332_g1	LDHA	Target
Hs00869394_s1	ARHGAP5	Target
Hs00894816_g1	FASTK	Target
Hs00895608_m1	MX1	Target
Hs00898625_g1	YBX1	Target
Hs00899658_m1	MMP1	Target
Hs00900055_m1	VEGFA	Target
Hs00903413_m1	CYP19A1	Target
Hs00905030_m1	MYC	Target
Hs00907398_m1	MCM4	Target
Hs00907966_m1	PIK3CA	Target
Hs00909569_g1	ATF4	Target
Hs00910225_m1	ALB	Target
Hs00911250_m1	CSF1R	Target
Hs00912963_m1	CRAT	Target
Hs00914163_m1	GGH	Target
Hs00914334_m1	LTF	Target
Hs00917067_m1	TXNRD1	Target
Hs00918009_g1	GRB7	Target
Hs00920554_m1	MYB	Target
Hs00923894_m1	CDKN2A	Target
Hs00925195_m1	PRKCA	Target
Hs00927728_m1	PIK3CB	Target
Hs00931450_m1	SLC7A1	Target
Hs00932747_m1	TGFBI	Target
Hs00936301_m1	LRPAP1	Target
Hs00939627_m1	GUSB	Target
Hs00942543_m1	MYBL2	Target
Hs00943178_g1	PGK1	Target
Hs00943652_m1	ABL2	Target
Hs00944025_m1	CEACAM5	Target
Hs00944794_m1	CTNNA1	Target
Hs00945948_m1	RFC2	Target
Hs00946084_g1	HSPA5	Target
Hs00947433_m1	CTSB	Target
Hs00947994_m1	CDC25A	Target
Hs00950344_m1	SNAI2	Target
Hs00951083_m1	TFRC	Target
Hs00951941_m1	ETV1	Target
Hs00952642_m1	ANPEP	Target
Hs00953523_m1	MSH2	Target
Hs00955525_m1	ERBB4	Target
Hs00955802_m1	RPN2	Target
Hs00959834_m1	XRCC1	Target
Hs00960227_m1	MS4A7	Target
Hs00960942_m1	SPP1	Target
Hs00961554_m1	INSR	Target
Hs00961748_m1	TNFRSF1B	Target
Hs00962908_m1	THBS1	Target
Hs00963605_m1	TFDP2	Target
Hs00964426_m1	PDGFA	Target
Hs00964965_m1	TUBB3	Target
Hs00965587_m1	SLC20A1	Target
Hs00965889_m1	NOTCH4	Target
Hs00966302_m1	NF2	Target
Hs00966522_m1	PDGFB	Target
Hs00968295_m1	MMP11	Target
Hs00968308_m1	MMP3	Target
Hs00968436_m1	REL	Target
Hs00968567_s1	SFN	Target
Hs00969289_m1	BNIP3	Target
Hs00969569_m1	ATP5B	Endogenous Control
Hs00971475_m1	HSPH1	Target
Hs00977140_m1	RARB	Target
Hs00978565_m1	DTL	Target
Hs00981572_m1	RAB6B	Target
Hs00982607_m1	NINJ1	Target
Hs00983323_m1	FBP1	Target
Hs00984230_m1	B2M	Target
Hs00985157_m1	UCHL1	Target
Hs00988717_m1	ABCC4	Target
Hs00989970_m1	PRKCQ	Target
Hs00990023_m1	RAD50	Target
Hs00990732_m1	CD34	Target
Hs00991290_m1	RAB5A	Target
Hs00995282_g1	XRCC6	Target
Hs00997938_m1	GSK3A	Target
Hs00998018_m1	PDGFRA	Target
Hs00998133_m1	TGFB1	Target
Hs00998426_m1	CAPNS1	Target
Hs00998537_m1	WNT5A	Target
Hs01001469_m1	ITGB3	Target
Hs01001580_m1	ERBB2	Target
Hs01003267_m1	HPRT1	Endogenous Control
Hs01008571_m1	LCN2	Target
Hs01009038_m1	TCF7L2	Target
Hs01013123_m1	STAT2	Target
Hs01013989_m1	STAT1	Target
Hs01014511_m1	TLR2	Target
Hs01016789_m1	EZH2	Target
Hs01018151_m1	CASP8	Target
Hs01019082_mH	VDAC1	Target
Hs01020031_m1	MMP28	Target
Hs01020073_m1	TRIP13	Target
Hs01023087_m1	DHCR7	Target
Hs01023894_m1	CDH1	Target
Hs01025984_m1	RAC1	Target
Hs01026536_m1	CCNE1	Target
Hs01026983_m1	JAK1	Target
Hs01027360_g1	PSMA1	Target
Hs01027515_gH	STMN1	Target
Hs01028811_g1	EIF5	Target
Hs01030097_m1	CCNB1	Target
Hs01032443_m1	MKI67	Target
Hs01032845_m1	SEPP1	Target
Hs01032884_m1	RAC2	Target
Hs01033129_m1	STMN1	Target
Hs01034249_m1	TP53	Target
Hs01037584_m1	AP2M1	Target
Hs01040726_m1	DCK	Target
Hs01042010_m1	RELA	Target
Hs01042313_m1	TNFRSF1A	Target
Hs01045418_m1	SKIL	Target
Hs01046616_m1	TMEM45A	Target
Hs01047580_m1	STAT3	Target
Hs01048812_g1	CKS2	Target
Hs01050719_m1	NOTCH2	Target
Hs01052296_m1	IGFBP5	Target
Hs01052961_m1	FLT1	Target
Hs01053790_m1	ABCG2	Target
Hs01054576_m1	FOXO1	Target
Hs01055971_m1	LAMB1	Target
Hs01061576_m1	DHRS2	Target
Hs01062014_m1	NOTCH1	Target
Hs01062125_m1	TK1	Target
Hs01063168_m1	AXIN2	Target
Hs01064444_m1	AXL	Target
Hs01070442_m1	SPINT2	Target
Hs01072069_g1	RRM2	Target
Hs01072206_m1	RAB27B	Target
Hs01075861_m1	CD44	Target
Hs01076078_m1	EGFR	Target
Hs01078066_m1	RB1	Target
Hs01085579_m1	EIF2C2	Target
Hs01085691_m1	PTN	Target
Hs01086000_m1	TGFB3	Target
Hs01087307_m1	KLK13	Target
Hs01090047_m1	PRKCD	Target
Hs01090242_m1	SMO	Target
Hs01091564_m1	MCM2	Target
Hs01092205_g1	RAP1A	Target
Hs01093019_m1	GSPT1	Target
Hs01098873_m1	COL4A2	Target
Hs01099594_m1	BMP6	Target
Hs01099999_m1	EGF	Target
Hs01103749_m1	WT1	Target
Hs01104728_m1	ABL1	Target
Hs01106440_m1	MELK	Target
Hs01108847_m1	MMP17	Target
Hs01112307_m1	ATM	Target
Hs01114253_m1	TGFBR3	Target
Hs01115513_m1	PPARG	Target
Hs01117001_m1	CUL1	Endogenous Control
Hs01120030_m1	RET	Target
Hs01121102_g1	MAPRE1	Target
Hs01121709_m1	TSG101	Target
Hs01122781_m1	KIF3B	Target
Hs01124302_m1	M6PR	Target
Hs01125548_m1	UBE2L6	Target
Hs01547282_m1	IRF3	Target
Hs01548508_m1	MAPK8	Target
Hs01548727_m1	MMP2	Target
Hs01548894_m1	CDK2	Target
Hs01549976_m1	FN1	Target
Hs01550934_m1	CDC25B	Target
Hs01551876_m1	TJP1	Target
Hs01554450_m1	ERCC3	Target
Hs01554513_g1	MAD2L1	Target
Hs01555410_m1	IL1B	Target
Hs01556193_m1	BRCA1	Target
Hs01556702_m1	PGR	Target
Hs01568269_m1	APC	Target
Hs01568507_g1	RBBP4	Target
Hs01573874_g1	NME3	Target
Hs01582072_m1	AURKA	Target
Hs01588973_m1	CYCS	Target
Hs01591130_m1	TRRAP	Target
Hs01635324_s1	HMGN2	Target
Hs01652418_m1	COX7A2	Target
Hs01652468_g1	PGAM1	Target
Hs01683591_g1	HSPA8	Target
Hs01888362_g1	H2AFZ	Target
Hs01902432_s1	RAC1	Target
Hs01910190_s1	CARD17	Target
Hs01920617_s1	PRNP	Target
Hs01920652_s1	PTEN	Target
Hs01921749_s1	SPRY2	Target
Hs01941416_g1	KRT18	Target
Hs02330233_u1	JUND	Target
Hs02330328_s1	SOCS3	Target
Hs02339479_g1	NPM1	Target
Hs02339492_g1	PTMA	Target
Hs02621161_s1	NME1	Target
Hs02621185_s1	HDAC1	Target
Hs02621230_s1	PTEN	Target
Hs02621289_g1	TPT1	Target
Hs02741908_m1	INS	Target
Hs03044127_g1	HSPB1	Target
Hs03044281_g1	YWHAZ	Target
Hs03044902_g1	PRDX2	Target
Hs03063352_s1	BIRC5	Target
Hs03070834_m1	FBXO5	Target
Hs03676575_s1	ID1	Target
Hs03929097_g1	GAPDH	Target
Hs03986111_s1	TOB1	Target
Hs04194521_s1	PPIA	Target
Hs99999003_m1	MYC	Target
Hs99999008_m1	MDM2	Target
Hs99999018_m1	BCL2	Target
Hs99999141_s1	JUN	Target
Hs99999188_m1	CCNB1	Target
Hs99999901_s1	18S	Endogenous Control
Hs99999902_m1	RPLP0	Endogenous Control
Hs99999903_m1	ACTB	Endogenous Control
Hs99999904_m1	PPIA	Endogenous Control
Hs99999905_m1	GAPDH	Endogenous Control
Hs99999906_m1	PGK1	Endogenous Control
Hs99999907_m1	B2M	Endogenous Control
Hs99999908_m1	GUSB	Endogenous Control
Hs99999909_m1	HPRT1	Endogenous Control
Hs99999910_m1	TBP	Endogenous Control
Hs99999911_m1	TFRC	Endogenous Control

## Sheet: ddCT of 624 genes ranked
Genes and probes	ddCt (log2)	ddCt (log2)	Average, ddCt (log2)	SD
CEACAM5_Hs00944025_m1	7.858	10.367	9.1125	1.77413
APPL1_Hs00179382_m1	8.2515	8.0845	8.168	0.118087
AURKA_Hs01582072_m1	6.9425	6.8715	6.907	0.0502053
LCN2_Hs01008571_m1	5.0935	6.0585	5.576	0.682358
SEPP1_Hs01032845_m1	4.4835	6.0435	5.2635	1.10309
PRDX2_Hs03044902_g1	3.686	5.733	4.7095	1.44745
TGFBR1_Hs00610318_m1	4.4	4.368	4.384	0.0226285
CP_Hs00236810_m1	4.3035	4.4155	4.3595	0.0791956
ANPEP_Hs00952642_m1	2.2435	5.3435	3.7935	2.19203
DLG3_Hs00221664_m1	3.5685	3.8795	3.724	0.219909
CA9_Hs00154208_m1	2.703	4.713	3.708	1.42128
CD24;CD24L4_Hs00273561_s1	3.2775	4.0405	3.659	0.539523
IFITM1_Hs00705137_s1	3.4235	3.7775	3.6005	0.250315
PECAM1_Hs00169777_m1	3.5385	3.5385	3.5385	5.77794e-14
MX1_Hs00895608_m1	2.8785	4.1835	3.531	0.922773
TMEM45A_Hs01046616_m1	2.48	4.493	3.4865	1.4234
KRT19_Hs00761767_s1	2.4285	4.3375	3.383	1.34987
TLR3_Hs00152933_m1	3.0325	3.7085	3.3705	0.478005
ERBB3_Hs00176538_m1	2.603	3.945	3.274	0.948937
IGFBP5_Hs01052296_m1	2.453	3.915	3.184	1.03379
SFN_Hs00968567_s1	2.399	3.263	2.831	0.61094
HYAL1_Hs00201046_m1	2.4695	3.0095	2.7395	0.381837
MYB_Hs00920554_m1	1.408	3.68	2.544	1.60655
PDGFB_Hs00966522_m1	2.139	2.806	2.4725	0.471639
ERBB2_Hs01001580_m1	1.517	3.286	2.4015	1.25087
GRB7_Hs00918009_g1	1.9155	2.8615	2.3885	0.668922
FN1_Hs01549976_m1	1.498	3.267	2.3825	1.25087
CEBPG_Hs00156454_m1	0.965002	3.773	2.369	1.98555
IGFBP3_Hs00181211_m1	1.614	3.075	2.3445	1.03308
PHB2_Hs00200720_m1	2.297	2.285	2.291	0.00848602
MGST1_Hs00220393_m1	1.3785	3.1105	2.2445	1.22471
TRAM1_Hs00560089_m1	2.066	2.421	2.2435	0.251023
MCC_Hs00182059_m1	0.464002	3.856	2.16	2.39851
SPRY2_Hs01921749_s1	0.989002	3.263	2.126	1.60796
MMP11_Hs00968295_m1	1.5215	2.5365	2.029	0.717713
PAK1_Hs00176815_m1	1.0575	2.9225	1.99	1.31875
SELENBP1_Hs00259932_m1	1.7385	2.0135	1.876	0.194454
CCND1_Hs00765553_m1	0.797503	2.9125	1.855	1.49553
ALB_Hs00910225_m1	2.2815	1.3065	1.794	0.689429
RAC1_Hs01025984_m1	0.465501	3.1035	1.7845	1.86535
BCL2L11_Hs00197982_m1	1.0585	2.4205	1.7395	0.963078
YWHAB_Hs00793604_m1	0.906001	2.545	1.7255	1.15895
MMP2_Hs01548727_m1	0.610502	2.8395	1.725	1.57614
PDPK1_Hs00176884_m1	0.6415	2.7895	1.7155	1.51887
MTDH_Hs00757841_m1	1.369	2.023	1.696	0.462447
TP53I3_Hs00153280_m1	1.832	1.551	1.6915	0.198697
TGFA_Hs00608187_m1	1.1985	2.1845	1.6915	0.697206
SRC_Hs00178494_m1	0.882002	2.432	1.657	1.09601
GRB7_Hs00180450_m1	0.739503	2.5445	1.642	1.27633
STAT2_Hs01013123_m1	1.427	1.831	1.629	0.285671
CDK17_Hs00176839_m1	1.238	2.005	1.6215	0.542351
ARHGEF5_Hs00180533_m1	1.2185	1.8555	1.537	0.450426
FZD5_Hs00361869_g1	1.046	1.949	1.4975	0.638517
PFDN4_Hs00797747_s1	-0.605999	3.566	1.48	2.95005
PRKCD_Hs00178914_m1	0.566502	2.3825	1.4745	1.2841
NFKB1_Hs00765730_m1	1.091	1.856	1.4735	0.540936
TLE1_Hs00270768_m1	1.2315	1.6155	1.4235	0.271528
ATM_Hs01112307_m1	0.525002	2.309	1.417	1.26148
LYN_Hs00176719_m1	0.977001	1.857	1.417	0.622253
ROCK2_Hs00153074_m1	1.133	1.698	1.4155	0.399514
CDK5_Hs00358991_g1	0.696502	2.1075	1.402	0.997727
IGF2_Hs00171254_m1	1.0845	1.7075	1.396	0.440527
TUBB2A_Hs00742533_s1	0.185002	2.602	1.3935	1.70908
YWHAZ_Hs03044281_g1	1.2755	1.5095	1.3925	0.165462
SLC20A1_Hs00965587_m1	0.785501	1.9765	1.381	0.842164
ROCK1_Hs00178463_m1	0.976001	1.733	1.3545	0.53528
XRCC5_Hs00221707_m1	0.862	1.795	1.3285	0.659731
STX1A_Hs00270282_m1	0.419003	2.139	1.279	1.21622
CDH1_Hs01023894_m1	0.473002	2.061	1.267	1.12289
MATN3_Hs00159081_m1	0.681501	1.8455	1.2635	0.823072
GPR39_Hs00230762_m1	0.727002	1.675	1.201	0.670336
PPIA_Hs04194521_s1	0.707502	1.6895	1.1985	0.694378
CGRRF1_Hs00198091_m1	1.1655	1.2285	1.197	0.0445475
COX6C_Hs00269977_m1	0.995502	1.3955	1.1955	0.282841
CBLB_Hs00180288_m1	0.682001	1.626	1.154	0.667508
CIRBP_Hs00154457_m1	0.663502	1.6425	1.153	0.692256
ETV1_Hs00951941_m1	0.779002	1.462	1.1205	0.482953
RAC1_Hs01902432_s1	0.428502	1.8085	1.1185	0.975807
TGFB3_Hs01086000_m1	0.706002	1.527	1.1165	0.580534
PKM2_Hs00762869_s1	0.711001	1.45	1.0805	0.522551
LONP1_Hs00270514_m1	0.357501	1.7785	1.068	1.0048
IL1B_Hs01555410_m1	0.699001	1.39	1.0445	0.488611
MAP3K5_Hs00178726_m1	0.202502	1.8855	1.044	1.19006
FKBP8_Hs00273319_m1	-0.503999	2.572	1.034	2.17506
BTG2_Hs00198887_m1	0.652503	1.3795	1.016	0.514065
HDGF_Hs00610314_m1	0.473002	1.538	1.0055	0.753068
REL_Hs00968436_m1	-0.00699902	2.012	1.0025	1.42765
GSK3A_Hs00997938_m1	0.0755005	1.9165	0.996	1.30178
MET_Hs00179845_m1	0.827003	1.152	0.989502	0.229809
GNB2L1_Hs00272002_m1	0.498502	1.4745	0.986502	0.690136
PRKCA_Hs00176973_m1	-0.157999	2.106	0.974001	1.60089
RALBP1_Hs00799096_s1	0.234501	1.7065	0.970501	1.04086
SORT1_Hs00361747_m1	0.806501	1.1175	0.962001	0.219909
ETV6_Hs00231101_m1	0.0960026	1.792	0.944002	1.19925
COX7A2_Hs01652418_m1	0.0805016	1.7875	0.934001	1.20703
DVL3_Hs00610263_m1	0.544502	1.3215	0.933002	0.549421
CDK4_Hs00262861_m1	0.7735	1.0705	0.922	0.21001
ICAM1_Hs00164932_m1	-0.408498	2.2505	0.921001	1.8802
CIB1_Hs00170780_m1	0.533502	1.2735	0.903501	0.523258
LITAF_Hs00191583_m1	0.766502	1.0315	0.899002	0.187383
ITGB4_Hs00236216_m1	0.395502	1.3825	0.889002	0.697914
CDC42BPA_Hs00177522_m1	0.461501	1.2975	0.879501	0.591142
BRAF_Hs00269944_m1	0.0150023	1.706	0.860501	1.19572
SPP1_Hs00960942_m1	0.396003	1.319	0.857502	0.652658
PRKCE_Hs00178455_m1	-0.0319986	1.718	0.843001	1.23744
CCNA2_Hs00153138_m1	0.422003	1.259	0.840502	0.591847
DEK_Hs00180127_m1	0.501001	1.17	0.835501	0.473054
BIRC5_Hs03063352_s1	-0.544498	2.2125	0.834002	1.94949
IRF3_Hs01547282_m1	-0.112498	1.7485	0.818001	1.31592
DDX10_Hs00757122_m1	-0.0679989	1.702	0.817001	1.25158
ARHGAP5_Hs00869394_s1	0.0690012	1.523	0.796	1.02813
ACADS_Hs00163506_m1	1.1205	0.446501	0.783502	0.476591
KRAS_Hs00364282_m1	0.602501	0.960501	0.781501	0.253144
MAP2K2_Hs00360961_m1	0.617501	0.927501	0.772501	0.219203
SND1_Hs00205182_m1	0.878	0.638	0.758	0.169705
RET_Hs01120030_m1	-0.0564985	1.5665	0.755001	1.14763
AXIN2_Hs01063168_m1	0.973501	0.4995	0.736501	0.335169
SLC16A1_Hs00161826_m1	0.858003	0.603002	0.730502	0.180313
RB1_Hs01078066_m1	0.445001	1.001	0.723001	0.393151
UCHL1_Hs00985157_m1	0.0145011	1.3855	0.7	0.969442
EGF_Hs01099999_m1	-0.205499	1.5345	0.664501	1.23037
GSK3B_Hs00275656_m1	0.269002	1.035	0.652001	0.541643
TBL3_Hs00197646_m1	-0.0854988	1.3895	0.652	1.04298
GUSB_Hs00939627_m1	-0.459498	1.7415	0.641002	1.55634
NF2_Hs00966302_m1	-0.251499	1.4785	0.613501	1.22329
GBE1_Hs00609186_m1	-0.0599995	1.257	0.5985	0.931259
TJP1_Hs01551876_m1	0.234501	0.9615	0.598001	0.514066
RHOA_Hs00357608_m1	-0.168999	1.361	0.596001	1.08187
MDM4_Hs00159092_m1	0.0620012	1.123	0.592501	0.75024
CDK2_Hs01548894_m1	0.451502	0.7265	0.589001	0.194453
HSPB1_Hs03044127_g1	-0.405498	1.5805	0.587502	1.40431
SARS_Hs00197856_m1	0.194002	0.959002	0.576502	0.540936
PLCB1_Hs00248563_m1	0.105501	1.0215	0.563501	0.64771
TPBG_Hs00272649_s1	0.0865021	1.0025	0.544501	0.647709
CTNNB1_Hs00355045_m1	0.17	0.903999	0.537	0.519016
OXCT1_Hs00166467_m1	-0.737999	1.783	0.522501	1.78262
BNIP3_Hs00969289_m1	0.563002	0.466	0.514501	0.0685908
CNBP_Hs00231535_m1	0.537002	0.479001	0.508001	0.0410126
MELK_Hs01106440_m1	-0.176997	1.181	0.502002	0.96025
MAPK8_Hs01548508_m1	0.378502	0.608501	0.493502	0.162634
SP1_Hs00412720_m1	0.298501	0.652501	0.475501	0.250316
E2F5_Hs00231092_m1	0.0810013	0.866001	0.473501	0.555079
MDM2_Hs99999008_m1	0.163502	0.7735	0.468501	0.431334
TNFRSF1A_Hs00533560_m1	-0.0204983	0.953501	0.466501	0.688721
SOCS1_Hs00705164_s1	-0.788998	1.697	0.454001	1.75787
CASP8_Hs01018151_m1	0.603501	0.2615	0.432501	0.241831
BMP6_Hs01099594_m1	-0.694999	1.559	0.432001	1.59382
KAT2A_Hs00221499_m1	-0.549997	1.364	0.407001	1.3534
HRAS_Hs00610483_m1	0.500002	0.301001	0.400501	0.140715
MAPKAPK3_Hs00177957_m1	-0.327499	1.1265	0.399501	1.02813
GRB2_Hs00157817_m1	0.0990009	0.695	0.397	0.421435
BHLHE40_Hs00186419_m1	-0.602498	1.3955	0.396501	1.4128
KIF3B_Hs01122781_m1	-0.240998	1.012	0.385501	0.886004
HSPH1_Hs00971475_m1	0.281002	0.479	0.380001	0.140006
MLLT10_Hs00231838_m1	0.454	0.284	0.369	0.120208
HADHA_Hs00426191_m1	-0.0924988	0.8085	0.358001	0.637103
FGD6_Hs00217947_m1	-0.240998	0.953	0.356001	0.844284
SKI_Hs00161707_m1	-0.168999	0.849001	0.340001	0.719834
PIK3CA_Hs00180679_m1	-0.479998	1.133	0.326502	1.14056
CAPNS1_Hs00998426_m1	0.159502	0.469501	0.314502	0.219203
PHB_Hs00855044_g1	-0.179997	0.797002	0.308502	0.690843
ATAD2_Hs00204205_m1	0.303002	0.270001	0.286502	0.0233352
PPIH_Hs00366740_m1	-0.216998	0.786	0.284501	0.709227
SNAI2_Hs00950344_m1	1.067	-0.499	0.284001	1.10733
ITGB3_Hs01001469_m1	-0.296997	0.854002	0.278502	0.813879
PRKCZ_Hs00177051_m1	-0.0909977	0.621	0.265001	0.503459
TIMP1_Hs00171558_m1	-0.988498	1.5165	0.264002	1.7713
AKAP1_Hs00177481_m1	-0.825997	1.352	0.263001	1.54008
CENPA_Hs00156455_m1	-0.804998	1.289	0.242001	1.48068
KRT18_Hs01941416_g1	-0.0564985	0.536501	0.240001	0.419314
PRKD2_Hs00212828_m1	-0.512999	0.963001	0.225001	1.04369
TYK2_Hs00177464_m1	0.196503	0.238501	0.217502	0.029697
IGF1R_Hs00609566_m1	-0.310998	0.705001	0.197001	0.71842
BCAR1_Hs00183953_m1	-0.269499	0.6605	0.1955	0.657608
YES1_Hs00736972_m1	-0.0584984	0.385502	0.163502	0.313956
GNA13_Hs00183573_m1	0.181501	0.133501	0.157501	0.0339414
AP2M1_Hs01037584_m1	-0.128499	0.4395	0.1555	0.401636
ITGAV_Hs00233790_m1	-1.202	1.509	0.153502	1.91697
SKIL_Hs01045418_m1	0.0305004	0.2745	0.1525	0.172534
FOXO1_Hs01054576_m1	-1.458	1.762	0.152001	2.27688
HMBS_Hs00609293_g1	0.244	0.0479994	0.146	0.138594
PRKCD_Hs01090047_m1	-0.0964975	0.3735	0.138501	0.332338
TRRAP_Hs01591130_m1	-1.307	1.571	0.132002	2.03505
TPT1_Hs02621289_g1	-0.525999	0.783001	0.128501	0.925603
BAG1_Hs00185390_m1	-0.307999	0.536001	0.114001	0.596798
CDK16_Hs00178837_m1	-0.312497	0.531501	0.109502	0.596797
B2M_Hs00984230_m1	-0.818498	1.0225	0.102001	1.30178
RHOB_Hs00269660_s1	-1.054	1.245	0.0955019	1.62564
CYC1_Hs00357717_m1	-0.425999	0.616001	0.0950012	0.736805
REL_Hs00231279_m1	-0.347498	0.4995	0.0760012	0.598918
PTEN_Hs02621230_s1	-0.501997	0.646002	0.0720024	0.811758
EZR_Hs00185574_m1	-1.3625	1.4855	0.0615005	2.01384
LAMB1_Hs01055971_m1	-0.553999	0.667002	0.0565014	0.863378
SEMA4D_Hs00174819_m1	-0.617497	0.719501	0.0510015	0.9454
DVL1_Hs00182896_m1	0.283001	-0.261	0.0110006	0.384667
VEGFA_Hs00900055_m1	-1.256	1.276	0.0100012	1.79039
ACY1_Hs00167402_m1	-0.416998	0.410002	-0.00349808	0.584777
CD59_Hs00174141_m1	-0.671499	0.6625	-0.00449944	0.94328
TNK1_Hs00177708_m1	-1.1475	1.1295	-0.00899887	1.61008
PSMA1_Hs01027360_g1	-0.454998	0.397001	-0.0289984	0.602454
RARB_Hs00977140_m1	-1.062	0.992002	-0.0349989	1.4524
MMP14_Hs00237119_m1	0.0980015	-0.174	-0.0379992	0.192334
NME1_Hs02621161_s1	-1.5885	1.4625	-0.0629988	2.15738
CDK4_Hs00175935_m1	-0.541998	0.412001	-0.0649986	0.674579
PA2G4_Hs00854538_g1	-0.658998	0.528999	-0.0649996	0.840041
XRCC6_Hs00995282_g1	-0.516998	0.384001	-0.0664988	0.637103
MYD88_Hs00182082_m1	-0.316499	0.1655	-0.0754995	0.340824
HYOU1_Hs00197328_m1	-1.509	1.355	-0.0769987	2.02515
THBS1_Hs00962908_m1	-1.187	1.018	-0.0844984	1.55917
KPNA2_Hs00818252_g1	-0.163999	-0.00699902	-0.0854988	0.111015
EIF2C2_Hs01085579_m1	-0.496498	0.321501	-0.0874987	0.578413
PDGFA_Hs00964426_m1	-1.5765	1.3825	-0.0969992	2.09233
IP6K2_Hs00383065_m1	-0.220999	0.019001	-0.100999	0.169705
IFNGR1_Hs00166223_m1	-1.146	0.940001	-0.102999	1.47503
FZD2_Hs00361432_s1	-0.937998	0.702002	-0.117998	1.15965
SLC2A3_Hs00359840_m1	-0.596999	0.355	-0.120999	0.673165
CHPT1_Hs00220348_m1	-0.499498	0.248501	-0.125499	0.528915
SIAH2_Hs00192581_m1	-0.263497	0.0065012	-0.128498	0.190918
RPN2_Hs00955802_m1	-0.349998	0.0690002	-0.140499	0.296277
AARS_Hs00609836_m1	-0.915999	0.63	-0.143	1.09319
MMP17_Hs01108847_m1	-0.561499	0.275499	-0.143	0.591847
H2AFZ_Hs01888362_g1	-0.9485	0.6325	-0.158	1.11794
MARS_Hs00192202_m1	-0.182998	-0.135999	-0.159498	0.0332333
GNB2_Hs00366502_g1	-0.514498	0.1845	-0.164999	0.494266
EXT1_Hs00609162_m1	-0.760498	0.422501	-0.168999	0.836506
LZTR1_Hs00232479_m1	-0.904998	0.545001	-0.179998	1.0253
MAPK3_Hs00385075_m1	-0.554499	0.189501	-0.182499	0.526087
HSPA8_Hs01683591_g1	-0.737998	0.358001	-0.189999	0.774988
CDKN1C_Hs00175938_m1	-1.202	0.808002	-0.196999	1.42128
PRKAR1A_Hs00267597_m1	-1.309	0.903001	-0.202999	1.56412
CRHR1_Hs00366363_m1	-0.204998	Undetermined	-0.204998	Undetermined
EGLN1_Hs00254392_m1	-0.142498	-0.297501	-0.219999	0.109603
RELA_Hs01042010_m1	-0.691999	0.252001	-0.219999	0.667509
ARMC1_Hs00603799_m1	-0.107998	-0.346998	-0.227498	0.168999
RHOC_Hs00747110_s1	-1.409	0.935001	-0.236999	1.65746
MSH2_Hs00953523_m1	-0.212997	-0.263998	-0.238498	0.0360629
SMAD1_Hs00195432_m1	-0.268998	-0.221	-0.244999	0.03394
TRADD_Hs00182558_m1	-1.386	0.895001	-0.245499	1.61291
MAP2K2;LOC407835_Hs00829210_s1	-0.371999	-0.121999	-0.246999	0.176777
CTSC_Hs00175188_m1	-1.2145	0.718501	-0.247998	1.36684
ZMYND8_Hs00292627_s1	-0.866498	0.3655	-0.250499	0.871154
GAPDH_Hs03929097_g1	-0.324499	-0.179499	-0.251999	0.10253
PEA15_Hs00269428_m1	-1.394	0.868001	-0.262999	1.59947
BIRC5_Hs00153353_m1	0.0505018	-0.597499	-0.273499	0.458206
MAP3K8_Hs00178297_m1	-0.732497	0.165502	-0.283498	0.634981
STAT3_Hs01047580_m1	-0.559999	-0.0429993	-0.301499	0.365574
PLCG1_Hs00234046_m1	-1.1785	0.537499	-0.320499	1.21339
KITLG_Hs00241497_m1	-0.850498	0.1945	-0.327999	0.738925
RAD51_Hs00153418_m1	-0.398499	-0.304499	-0.351499	0.0664679
PRDX4_Hs00197394_m1	-0.7075	-0.00349903	-0.355499	0.497804
RAP1A_Hs01092205_g1	-0.677498	-0.050499	-0.363998	0.443355
CCND3_Hs00236949_m1	-0.629998	-0.113997	-0.371998	0.364868
HDAC1_Hs02621185_s1	-1.386	0.637001	-0.374499	1.43048
CCNB2_Hs00270424_m1	-0.478498	-0.275499	-0.376999	0.143542
RHOD_Hs00205854_m1	-1.0355	0.2645	-0.385499	0.919237
KIF21A_Hs00286908_m1	-1.6355	0.860501	-0.387498	1.76494
TGFB1_Hs00998133_m1	-1.589	0.810001	-0.389499	1.69635
PTMA_Hs02339492_g1	-1.8295	1.0485	-0.390499	2.03505
AP2B1_Hs00426694_m1	-1.857	1.074	-0.391499	2.07253
CDK9_Hs00176222_m1	-1.6685	0.8815	-0.393499	1.80312
IDUA_Hs00164940_m1	-1.767	0.98	-0.393499	1.94242
CCNE1_Hs01026536_m1	-1.3235	0.529501	-0.396998	1.31027
COL4A2_Hs01098873_m1	-1.162	0.367001	-0.397499	1.08117
DTL_Hs00978565_m1	-0.589499	-0.206499	-0.397999	0.270821
PPP2R5A_Hs00196542_m1	-1.269	0.441001	-0.413999	1.20915
NINJ1_Hs00982607_m1	-0.554999	-0.318999	-0.436999	0.166877
SYNCRIP_Hs00749309_s1	-1.5925	0.7185	-0.436999	1.63412
PRKX_Hs00746337_s1	-1.2205	0.342501	-0.438999	1.10521
ARID4A_Hs00243140_m1	-1.2045	0.292501	-0.455998	1.05854
JUN_Hs99999141_s1	-0.889998	-0.0249987	-0.457499	0.611647
JUNB_Hs00357891_s1	-1.006	0.0850019	-0.460498	0.771453
TGFBR2_Hs00234253_m1	-0.530997	-0.406999	-0.468998	0.0876803
PRKCQ_Hs00989970_m1	-0.947999	0.00299931	-0.4725	0.672457
RAB5A_Hs00991290_m1	-1.8365	0.890502	-0.472998	1.92828
PRKACA_Hs00427274_m1	-1.228	0.272001	-0.477999	1.06066
GPR180_Hs00737079_m1	-0.627499	-0.3405	-0.483999	0.202939
CDK13_Hs00243533_m1	-1.3655	0.383502	-0.490998	1.23673
TUBA4A_Hs00428633_m1	-1.399	0.402	-0.498499	1.2735
FUT8_Hs00189535_m1	-0.288499	-0.716498	-0.502499	0.302641
PTEN_Hs01920652_s1	-1.397	0.353002	-0.521998	1.23744
CDK18_Hs00384387_m1	-2.301	1.254	-0.523499	2.51376
BCL2L1_Hs00236329_m1	-2.17	1.122	-0.523998	2.32779
STAT3_Hs00374280_m1	-1.5735	0.5205	-0.526499	1.48068
CBFB_Hs00242386_m1	-1.7025	0.638501	-0.531999	1.65534
PKMYT1_Hs00177774_m1	-0.644499	-0.428499	-0.536499	0.152735
ALDH4A1_Hs00186689_m1	-1.3505	0.2755	-0.537498	1.14975
NOTCH1_Hs01062014_m1	-1.4185	0.3365	-0.540999	1.24097
MCCC1_Hs00220127_m1	-1.6065	0.5165	-0.545	1.50119
CD44_Hs01075861_m1	-1.656	0.552	-0.551999	1.56129
MAPK13_Hs00559623_m1	-1.449	0.320001	-0.564499	1.25087
INSR_Hs00961554_m1	-1.927	0.792002	-0.567498	1.92262
ASPM_Hs00411505_m1	-0.632999	-0.527	-0.58	0.0749526
SLC1A4_Hs00161719_m1	-1.4615	0.3005	-0.5805	1.24592
ANXA5_Hs00154054_m1	-1.683	0.507	-0.587999	1.54856
CRAT_Hs00912963_m1	-0.957498	-0.223498	-0.590498	0.519016
TFDP2_Hs00963605_m1	-1.041	-0.179998	-0.610498	0.608819
CHAF1A_Hs00193920_m1	-0.580998	-0.652999	-0.616999	0.050912
TGFBR3_Hs01114253_m1	-1.38	0.132001	-0.623999	1.06914
FASTK_Hs00894816_g1	-2.1715	0.900501	-0.635498	2.17223
PABPC1_Hs00743792_s1	-2.4645	1.1575	-0.6535	2.56114
CYCS_Hs01588973_m1	-1.1055	-0.214499	-0.659998	0.630031
CTNNB1_Hs00355049_m1	-1.5515	0.213502	-0.668998	1.24804
SOD1_Hs00533490_m1	-1.3705	-0.00449848	-0.687498	0.965907
HMGN2_Hs01635324_s1	-0.869499	-0.5135	-0.6915	0.251729
VIM_Hs00185584_m1	-1.367	-0.0349984	-0.700998	0.941866
BRCA2_Hs00609073_m1	-1.748	0.344002	-0.701998	1.47927
CANX_Hs00233492_m1	-2.1345	0.718502	-0.707998	2.01738
NID1_Hs00159600_m1	-0.802499	-0.6135	-0.707999	0.133643
DHX8_Hs00191882_m1	-1.586	0.166	-0.709999	1.23885
DVL1_Hs00737028_m1	-0.981999	-0.461999	-0.721999	0.367696
MIB1_Hs00379185_m1	-1.498	0.00600147	-0.745998	1.06349
MDM2_Hs00234753_m1	-1.8155	0.314501	-0.750499	1.50614
RIPK1_Hs00169407_m1	-2.0295	0.5245	-0.7525	1.80595
PRAME_Hs00196132_m1	-2.0225	0.4905	-0.765999	1.77696
FOSL2_Hs00232013_m1	-2.182	0.646	-0.768	1.9997
TYRO3_Hs00170723_m1	-0.884499	-0.683498	-0.783998	0.142129
XRCC4_Hs00243327_m1	-1.5975	0.0265007	-0.785499	1.14834
CLTC_Hs00191535_m1	-1.6675	0.0895023	-0.788998	1.24239
ATP5O_Hs00426889_m1	-0.830499	-0.7475	-0.789	0.0586886
GSPT1_Hs01093019_m1	-2.0375	0.459499	-0.789	1.76564
PIK3CA_Hs00907966_m1	-1.777	0.149001	-0.813998	1.36189
CDC25C_Hs00156411_m1	-0.874497	-0.761498	-0.817998	0.0799023
TSG101_Hs00173072_m1	-1.404	-0.232	-0.818	0.828728
EIF5_Hs01028811_g1	-0.512999	-1.128	-0.820498	0.434871
MYBL2_Hs00942543_m1	-0.935498	-0.7205	-0.827999	0.152027
CTNNA1_Hs00944794_m1	-0.867998	-0.823999	-0.845999	0.0311118
PRKAR2B_Hs00176966_m1	-1.342	-0.362998	-0.852498	0.692258
TCF4_Hs00162613_m1	-2.531	0.817	-0.856999	2.36739
LRPAP1_Hs00936301_m1	-1.3785	-0.341498	-0.859999	0.73327
YBX1_Hs00898625_g1	-1.825	0.104001	-0.860499	1.36401
NDC80_Hs00196101_m1	-1.232	-0.504	-0.867999	0.514773
ALDH6A1_Hs00194421_m1	-2.007	0.252001	-0.877499	1.59735
MMP28_Hs01020031_m1	-2.075	0.317	-0.878999	1.6914
MLLT3_Hs00180312_m1	-1.858	0.059001	-0.899499	1.35552
SIVA1_Hs00276002_m1	-1.745	-0.11	-0.9275	1.15612
APC_Hs01568269_m1	-2.061	0.204	-0.928499	1.6016
SHH_Hs00179843_m1	-1.876	0.0139999	-0.930999	1.33643
SLC7A1_Hs00931450_m1	-1.832	-0.0349998	-0.933499	1.27067
NFKB2_Hs00174517_m1	-1.115	-0.761999	-0.938498	0.249608
NF1_Hs00169714_m1	-2.298	0.390002	-0.953998	1.9007
PCNA_Hs00427214_g1	-1.7325	-0.245499	-0.988998	1.05147
PGK1_Hs00943178_g1	-1.536	-0.457999	-0.996999	0.76226
ITGA3_Hs00233722_m1	-1.899	-0.101999	-1.0005	1.27067
CDKL1_Hs00177766_m1	-2.785	0.781001	-1.002	2.52154
SPINT2_Hs01070442_m1	-0.768497	-1.2375	-1.003	0.331634
DEGS1_Hs00186447_m1	-2.174	0.112	-1.031	1.61645
FBN1_Hs00171191_m1	-2.6505	0.562502	-1.044	2.27193
E2F3_Hs00605457_m1	-2.569	0.465001	-1.052	2.14536
UHMK1_Hs00332674_m1	-2.2225	0.114502	-1.054	1.65251
CTSB_Hs00947433_m1	-2.065	-0.053998	-1.0595	1.42199
MAP2K4_Hs00387426_m1	-2.3055	0.1675	-1.069	1.74867
MSH6_Hs00264721_m1	-1.0315	-1.1265	-1.079	0.067176
NDRG1_Hs00608387_m1	-1.8975	-0.273499	-1.0855	1.14834
GTF2I_Hs00263393_m1	-2.5825	0.384501	-1.099	2.09799
TP53_Hs01034249_m1	-1.35	-0.848999	-1.0995	0.35426
M6PR_Hs01124302_m1	-2.088	-0.115998	-1.102	1.39441
SFRS7_Hs00196708_m1	-1.4505	-0.755499	-1.103	0.491439
PIK3CB_Hs00927728_m1	-2.399	0.187001	-1.106	1.82858
NPM1_Hs02339479_g1	-2.3675	0.137501	-1.115	1.7713
FZD9_Hs00268954_s1	-2.769	0.440001	-1.1645	2.26911
RRM2_Hs01072069_g1	-2.2495	-0.1005	-1.175	1.51957
NRAS_Hs00180035_m1	-2.159	-0.198	-1.1785	1.38664
LIMK1_Hs00242728_m1	-1.9535	-0.411499	-1.1825	1.09036
TSG101_Hs01121709_m1	-2.351	-0.0179977	-1.1845	1.64968
MTOR_Hs00234508_m1	-2.311	-0.066	-1.1885	1.58745
PGAM1_Hs01652468_g1	-2.193	-0.184	-1.1885	1.42058
CCL2_Hs00234140_m1	-0.922998	-1.457	-1.19	0.377595
CDKN2D_Hs00176481_m1	-2.172	-0.218	-1.195	1.38169
BLMH_Hs00166071_m1	-2.059	-0.339998	-1.1995	1.21552
AKT1_Hs00178289_m1	-2.5295	0.120501	-1.2045	1.87383
USP7_Hs00268847_m1	-2.349	-0.0629997	-1.206	1.61645
ABCC4_Hs00988717_m1	-2.581	0.168002	-1.2065	1.94384
NQO1_Hs00168547_m1	-2.1015	-0.3235	-1.2125	1.25723
ABL1_Hs01104728_m1	-2.1355	-0.2955	-1.2155	1.30108
CAPN1_Hs00559804_m1	-2.6615	0.226501	-1.2175	2.04212
40792_Hs00248408_m1	-2.241	-0.233998	-1.2375	1.41916
SHB_Hs00182370_m1	-1.419	-1.087	-1.253	0.234759
TRIP13_Hs01020073_m1	-1.8225	-0.717499	-1.27	0.781353
STMN1_Hs01027515_gH	-1.953	-0.601	-1.277	0.956008
TBX3_Hs00195612_m1	-2.5435	-0.0374994	-1.2905	1.77201
PRKCA_Hs00925195_m1	-2.241	-0.342	-1.2915	1.34279
RFC2_Hs00945948_m1	-2.1625	-0.447498	-1.305	1.21269
TCF7L2_Hs01009038_m1	-2.6245	-0.00249863	-1.3135	1.85403
AK1_Hs00176119_m1	-2.023	-0.607998	-1.3155	1.00056
PPARG_Hs01115513_m1	-1.4595	-1.2255	-1.3425	0.165462
NME3_Hs01573874_g1	-2.075	-0.618	-1.3465	1.03025
LDHA_Hs00855332_g1	-2.294	-0.405	-1.3495	1.33572
RELB_Hs00232399_m1	-2.5175	-0.184499	-1.351	1.64968
EVL_Hs00275226_m1	-2.676	-0.0359983	-1.356	1.86676
UCHL5_Hs00255374_m1	-2.098	-0.623999	-1.361	1.04227
TP53BP2_Hs00610488_m1	-2.316	-0.409999	-1.363	1.34774
TGFBI_Hs00932747_m1	-2.3245	-0.407499	-1.366	1.35552
GMPS_Hs00269500_m1	-2.48	-0.266999	-1.3735	1.56483
BCL2_Hs99999018_m1	-3.476	0.721001	-1.3775	2.96773
KDM5A_Hs00231908_m1	-2.233	-0.523999	-1.3785	1.20845
PFDN5_Hs00382970_m1	-0.938998	-1.82	-1.3795	0.622961
TCF3_Hs00413032_m1	-2.1975	-0.572498	-1.385	1.14905
ECT2_Hs00216455_m1	-2.246	-0.553999	-1.4	1.19642
UBE2L6_Hs01125548_m1	-2.1695	-0.642499	-1.406	1.07975
MAP2K1_Hs00605615_mH	-2.5695	-0.2555	-1.4125	1.63624
TK1_Hs01062125_m1	-2.245	-0.588999	-1.417	1.17097
XRCC1_Hs00959834_m1	-2.854	0.0110006	-1.4215	2.02586
DHCR7_Hs01023087_m1	-2.7705	-0.0964994	-1.4335	1.8908
RBBP4_Hs01568507_g1	-1.333	-1.55	-1.4415	0.153443
FBXO5_Hs03070834_m1	-2.1495	-0.7455	-1.4475	0.992776
TNK2_Hs00416477_m1	-3.039	0.114001	-1.4625	2.22951
SERPINH1_Hs00241844_m1	-2.1765	-0.7505	-1.4635	1.00833
VDAC1_Hs01019082_mH	-2.513	-0.444999	-1.479	1.4623
PIR_Hs00186374_m1	-2.317	-0.711999	-1.5145	1.13491
TNFRSF10A_Hs00269492_m1	-2.4355	-0.618499	-1.527	1.28481
PECI_Hs00196146_m1	-1.798	-1.267	-1.5325	0.375472
STC1_Hs00174970_m1	-2.534	-0.532	-1.533	1.41563
RAB27B_Hs01072206_m1	-1.647	-1.424	-1.5355	0.157683
ETV3_Hs00366497_m1	-2.9765	-0.124499	-1.5505	2.01667
APC_Hs00181051_m1	-2.971	-0.156999	-1.564	1.9898
GNAS_Hs00255603_m1	-1.675	-1.459	-1.567	0.152735
BRCA1_Hs01556193_m1	-2.5325	-0.605499	-1.569	1.36259
NR2F6_Hs00172870_m1	-1.9795	-1.2075	-1.5935	0.545886
BCL2_Hs00608023_m1	-3.4375	0.2395	-1.599	2.60003
PIK3CD_Hs00192399_m1	-1.979	-1.239	-1.609	0.523259
SFPQ_Hs00192574_m1	-2.7745	-0.448499	-1.6115	1.64473
LAMP2_Hs00174474_m1	-2.9385	-0.285501	-1.612	1.87595
EZH2_Hs01016789_m1	-2.192	-1.043	-1.6175	0.812464
RAD21_Hs00366726_m1	-2.7575	-0.492498	-1.625	1.6016
NRG1_Hs00247620_m1	-2.789	-0.462999	-1.626	1.64473
RAF1_Hs00234119_m1	-2.588	-0.676998	-1.6325	1.35128
ANXA7_Hs00559413_m1	-2.7485	-0.5905	-1.6695	1.52594
MYC_Hs00905030_m1	-2.9785	-0.378501	-1.6785	1.83848
RBL2_Hs00180562_m1	-2.72	-0.697999	-1.709	1.42977
IGF2R_Hs00181419_m1	-3.0125	-0.457499	-1.735	1.80666
MRPL13_Hs00204173_m1	-2.3805	-1.1015	-1.741	0.904389
STK3_Hs00169491_m1	-1.7285	-1.7865	-1.7575	0.0410126
ID2_Hs00747379_m1	-2.51	-1.033	-1.7715	1.04439
PRC1_Hs00187740_m1	-1.5865	-1.9625	-1.7745	0.265873
ERCC3_Hs01554450_m1	-2.645	-0.925999	-1.7855	1.21552
PLK2_Hs00198320_m1	-2.9265	-0.645498	-1.786	1.61291
HSPA4_Hs00382884_m1	-2.7225	-0.852499	-1.7875	1.32229
TFRC_Hs00951083_m1	-2.7565	-0.826498	-1.7915	1.36472
JAK1_Hs01026983_m1	-3.13	-0.476999	-1.8035	1.87595
RFC4_Hs00427469_m1	-2.8545	-0.7575	-1.806	1.4828
ABL2_Hs00943652_m1	-2.2235	-1.4075	-1.8155	0.576998
BARD1_Hs00184427_m1	-3.0655	-0.5875	-1.8265	1.75221
BBC3_Hs00248075_m1	-1.769	-1.884	-1.8265	0.0813171
PRNP_Hs01920617_s1	-1.9675	-1.6955	-1.8315	0.192333
RELA_Hs00153294_m1	-3.0005	-0.685499	-1.843	1.63695
CDC20_Hs00415851_g1	-2.741	-0.955999	-1.8485	1.26219
GSTM3_Hs00356079_m1	-3.068	-0.631001	-1.8495	1.72322
NR1D1_Hs00253876_m1	-3.328	-0.374001	-1.851	2.08879
HSPA5_Hs00946084_g1	-1.815	-1.888	-1.8515	0.0516201
ATF4_Hs00909569_g1	-1.9075	-1.8145	-1.861	0.0657599
CSNK1G2_Hs00176258_m1	-2.1405	-1.6055	-1.873	0.378302
TOB1_Hs03986111_s1	-3.5425	-0.209499	-1.876	2.35679
RPS6KB1_Hs00177357_m1	-2.655	-1.119	-1.887	1.08612
MAPRE1_Hs01121102_g1	-2.7685	-1.0365	-1.9025	1.22471
MAD2L1_Hs01554513_g1	-2.889	-0.923999	-1.9065	1.38946
PRKD1_Hs00177037_m1	-3.15	-0.667999	-1.909	1.75504
ELK1_Hs00428286_g1	-2.2355	-1.5885	-1.912	0.457498
GCN1L1_Hs00412445_m1	-3.0735	-0.755499	-1.9145	1.63907
ABI2_Hs00172895_m1	-3.2335	-0.5955	-1.9145	1.86535
MCM2_Hs01091564_m1	-3.1085	-0.7465	-1.9275	1.67018
FAS_Hs00531110_m1	-1.4485	-2.4135	-1.931	0.68236
TXNRD1_Hs00917067_m1	-2.8235	-1.0405	-1.932	1.26077
CDC42_Hs00741586_mH	-2.8905	-1.0105	-1.9505	1.32936
KIF14_Hs00208408_m1	-2.996	-0.916	-1.956	1.47078
BUB1_Hs00177821_m1	-2.976	-0.95	-1.963	1.4326
TGFB2_Hs00234244_m1	-3.276	-0.652999	-1.9645	1.85474
TMEFF1_Hs00186495_m1	-2.6195	-1.3445	-1.982	0.901561
SMO_Hs01090242_m1	-3.0745	-0.907499	-1.991	1.5323
RGS19_Hs00362370_m1	-2.709	-1.278	-1.9935	1.01187
STAT5B_Hs00273500_m1	-3.076	-0.914999	-1.9955	1.52806
TNFRSF10B_Hs00366278_m1	-3.0515	-0.956498	-2.004	1.48139
CKS2_Hs01048812_g1	-3.126	-0.889998	-2.008	1.58109
GPR126_Hs00607475_m1	-2.751	-1.38	-2.0655	0.969442
CDK1_Hs00364293_m1	-2.551	-1.624	-2.0875	0.655488
DEPDC1_Hs00854841_g1	-2.8385	-1.3495	-2.094	1.05288
HMMR_Hs00234864_m1	-1.711	-2.577	-2.144	0.612355
MCM4_Hs00907398_m1	-2.032	-2.269	-2.1505	0.167585
TBP_Hs00427621_m1	-2.4455	-1.8595	-2.1525	0.414364
MCM6_Hs00195504_m1	-3.0565	-1.3175	-2.187	1.22966
GNAZ_Hs00157731_m1	-2.9825	-1.3945	-2.1885	1.12289
DCK_Hs01040726_m1	-3.3075	-1.1065	-2.207	1.55634
XRCC3_Hs00193725_m1	-3.5155	-0.938499	-2.227	1.82221
GGH_Hs00914163_m1	-3.1095	-1.3865	-2.248	1.21834
AGFG1_Hs00427993_m1	-3.232	-1.294	-2.263	1.37037
EPHA2_Hs00171656_m1	-3.2645	-1.3325	-2.2985	1.36613
CCNB1_Hs01030097_m1	-2.965	-1.677	-2.321	0.910752
JUN_Hs00277190_s1	-3.735	-0.953	-2.344	1.96717
CDC25A_Hs00947994_m1	-2.8645	-1.9625	-2.4135	0.637811
MYC_Hs99999003_m1	-3.801	-1.036	-2.4185	1.95515
MKI67_Hs01032443_m1	-2.7555	-2.1125	-2.434	0.454669
WT1_Hs01103749_m1	-4.006	-0.865998	-2.436	2.22031
ORC6L_Hs00204876_m1	-3.0865	-1.7915	-2.439	0.915703
CCT5_Hs00603745_mH	-3.3235	-1.5785	-2.451	1.2339
BAG3_Hs00188713_m1	-3.715	-1.286	-2.5005	1.71756
MAPK12_Hs00268060_m1	-3.1205	-1.8845	-2.5025	0.873983
FTL_Hs00830226_gH	-3.367	-1.65	-2.5085	1.2141
CTPS_Hs00157163_m1	-3.524	-1.529	-2.5265	1.41068
TNFRSF1A_Hs01042313_m1	-3.9025	-1.1925	-2.5475	1.91626
F2R_Hs00169258_m1	-1.965	-3.213	-2.589	0.88247
PRKCG_Hs00177010_m1	-2.4845	-2.7105	-2.5975	0.159806
E2F1_Hs00153451_m1	-3.7485	-1.5165	-2.6325	1.57826
PFKP_Hs00242993_m1	-3.8485	-1.4375	-2.643	1.70483
CCNB1_Hs99999188_m1	-3.4655	-1.8235	-2.6445	1.16107
FBN2_Hs00266592_m1	-2.5235	-2.7685	-2.646	0.173242
CYR61_Hs00155479_m1	-4.3395	-1.2325	-2.786	2.19698
DHRS2_Hs01061576_m1	-3.6795	-1.9215	-2.8005	1.24309
CTSL2_Hs00822401_m1	-3.537	-2.076	-2.8065	1.03308
EGFR_Hs01076078_m1	-3.0935	-2.5525	-2.823	0.382544
IGFBP4_Hs00181767_m1	-4.055	-1.613	-2.834	1.72675
FGFR1_Hs00241111_m1	-4.1015	-1.6345	-2.868	1.74443
AXL_Hs01064444_m1	-4.1515	-1.5915	-2.8715	1.81019
ITPR1_Hs00181881_m1	-3.253	-2.506	-2.8795	0.528207
GDF15_Hs00171132_m1	-3.3505	-2.4295	-2.89	0.651245
EGR3_Hs00231780_m1	-4.09	-1.698	-2.894	1.6914
STK32B_Hs00179683_m1	-3.1365	-2.7225	-2.9295	0.292741
STAT1_Hs01013989_m1	-3.8715	-2.0085	-2.94	1.31734
ASNS_Hs00370265_m1	-3.7005	-2.2555	-2.978	1.02177
SOCS3_Hs02330328_s1	-3.748	-2.323	-3.0355	1.00763
IER3_Hs00174674_m1	-4.441	-1.928	-3.1845	1.77696
CDC25B_Hs01550934_m1	-4.27	-2.128	-3.199	1.51462
AR_Hs00171172_m1	-3.811	-2.673	-3.242	0.804687
BAX_Hs00180269_m1	-4.179	-2.453	-3.316	1.22046
TFAP2C_Hs00231476_m1	-4.716	-2.478	-3.597	1.5825
ABCG2_Hs01053790_m1	-4.2595	-3.0535	-3.6565	0.85277
NR4A1_Hs00374226_m1	-4.2475	-3.0715	-3.6595	0.831558
RAB6B_Hs00981572_m1	-4.296	-3.032	-3.664	0.893783
CD70_Hs00174297_m1	-3.9465	-3.9395	-3.943	0.00494973
CSF1_Hs00174164_m1	-4.164	-3.902	-4.033	0.185261
FYN_Hs00176628_m1	-5.4045	-2.7715	-4.088	1.86181
PLCG2_Hs00182192_m1	-5.6805	-2.5845	-4.1325	2.1892
EGR1_Hs00152928_m1	-6.027	-2.355	-4.191	2.5965
ID1_Hs03676575_s1	-4.2295	-4.5405	-4.385	0.219911
ADM_Hs00181605_m1	-4.583	-4.436	-4.5095	0.103944
FOS_Hs00170630_m1	-6.31	-2.915	-4.6125	2.40063
ABCB1_Hs00184500_m1	Undetermined	Undetermined	Undetermined	Undetermined
BTK_Hs00163761_m1	Undetermined	Undetermined	Undetermined	Undetermined
CAMK2A_Hs00211096_m1	Undetermined	Undetermined	Undetermined	Undetermined
CAMK2B_Hs00365799_m1	Undetermined	Undetermined	Undetermined	Undetermined
CARD17_Hs01910190_s1	Undetermined	Undetermined	Undetermined	Undetermined
CCND2_Hs00153380_m1	Undetermined	Undetermined	Undetermined	Undetermined
CD34_Hs00990732_m1	Undetermined	Undetermined	Undetermined	Undetermined
CDKN2A_Hs00923894_m1	Undetermined	Undetermined	Undetermined	Undetermined
CDKN2B_Hs00365249_m1	Undetermined	Undetermined	Undetermined	Undetermined
COL1A1_Hs00164004_m1	Undetermined	Undetermined	Undetermined	Undetermined
COL6A3_Hs00365098_m1	Undetermined	Undetermined	Undetermined	Undetermined
CTSE_Hs00157213_m1	Undetermined	Undetermined	Undetermined	Undetermined
CXCL12_Hs00171022_m1	Undetermined	Undetermined	Undetermined	Undetermined
CYP19A1_Hs00903413_m1	Undetermined	Undetermined	Undetermined	Undetermined
CSF1R_Hs00911250_m1	Undetermined	Undetermined	Undetermined	Undetermined
CSF3_Hs00236884_m1	Undetermined	Undetermined	Undetermined	Undetermined
DCC_Hs00180437_m1	Undetermined	Undetermined	Undetermined	Undetermined
DCN_Hs00754870_s1	Undetermined	Undetermined	Undetermined	Undetermined
ERBB4_Hs00955525_m1	Undetermined	Undetermined	Undetermined	Undetermined
ESM1_Hs00199831_m1	Undetermined	Undetermined	Undetermined	Undetermined
ESR1_Hs00174860_m1	Undetermined	Undetermined	Undetermined	Undetermined
FBP1_Hs00983323_m1	Undetermined	Undetermined	Undetermined	Undetermined
FES_Hs00171375_m1	Undetermined	Undetermined	Undetermined	Undetermined
FGF3_Hs00173742_m1	Undetermined	Undetermined	Undetermined	Undetermined
FGF8_Hs00171832_m1	Undetermined	Undetermined	Undetermined	Undetermined
FGR_Hs00178340_m1	Undetermined	Undetermined	Undetermined	Undetermined
FLT1_Hs01052961_m1	Undetermined	Undetermined	Undetermined	Undetermined
FRZB_Hs00173503_m1	Undetermined	Undetermined	Undetermined	Undetermined
HLA-C_Hs00740298_g1	Undetermined	Undetermined	Undetermined	Undetermined
HLA-G_Hs00365950_g1	Undetermined	Undetermined	Undetermined	Undetermined
INS_Hs02741908_m1	Undetermined	Undetermined	Undetermined	Undetermined
JUND_Hs02330233_u1	Undetermined	Undetermined	Undetermined	Undetermined
KIT_Hs00174029_m1	Undetermined	Undetermined	Undetermined	Undetermined
KLK10_Hs00173611_m1	-2.7615	Undetermined	Undetermined	Undetermined
KLK13_Hs01087307_m1	Undetermined	Undetermined	Undetermined	Undetermined
KRT2_Hs00166294_m1	Undetermined	Undetermined	Undetermined	Undetermined
KRT9_Hs00413861_m1	Undetermined	Undetermined	Undetermined	Undetermined
LCK_Hs00178427_m1	Undetermined	Undetermined	Undetermined	Undetermined
LEF1_Hs00212390_m1	Undetermined	Undetermined	Undetermined	Undetermined
LEP_Hs00174877_m1	Undetermined	Undetermined	Undetermined	Undetermined
LTF_Hs00914334_m1	Undetermined	Undetermined	Undetermined	Undetermined
MAS1_Hs00267157_s1	Undetermined	Undetermined	Undetermined	Undetermined
MAX_Hs00811070_m1	Undetermined	Undetermined	Undetermined	Undetermined
MLF1IP_Hs00381676_m1	-1.393	Undetermined	Undetermined	Undetermined
MME_Hs00153510_m1	Undetermined	Undetermined	Undetermined	Undetermined
MMP1_Hs00899658_m1	Undetermined	Undetermined	Undetermined	Undetermined
MMP3_Hs00968308_m1	Undetermined	Undetermined	Undetermined	Undetermined
MMP9_Hs00234579_m1	-0.531998	Undetermined	Undetermined	Undetermined
MNDA_Hs00159210_m1	Undetermined	Undetermined	Undetermined	Undetermined
MS4A7_Hs00960227_m1	Undetermined	Undetermined	Undetermined	Undetermined
MT3_Hs00359394_g1	Undetermined	Undetermined	Undetermined	Undetermined
MYCN_Hs00232074_m1	Undetermined	Undetermined	Undetermined	Undetermined
MYRIP_Hs00539278_m1	Undetermined	Undetermined	Undetermined	Undetermined
NMBR_Hs00159627_m1	Undetermined	Undetermined	Undetermined	Undetermined
NMU_Hs00183624_m1	Undetermined	Undetermined	Undetermined	Undetermined
NOTCH2_Hs01050719_m1	Undetermined	Undetermined	Undetermined	Undetermined
NOTCH4_Hs00965889_m1	Undetermined	Undetermined	Undetermined	Undetermined
ODZ1_Hs00173872_m1	Undetermined	Undetermined	Undetermined	Undetermined
OSM_Hs00171165_m1	Undetermined	Undetermined	Undetermined	Undetermined
PDGFRA_Hs00998018_m1	Undetermined	Undetermined	Undetermined	Undetermined
PGR_Hs01556702_m1	Undetermined	Undetermined	Undetermined	Undetermined
PIK3CG_Hs00277090_m1	Undetermined	Undetermined	Undetermined	Undetermined
PLG_Hs00264877_m1	Undetermined	Undetermined	Undetermined	Undetermined
PPP1R1B_Hs00259967_m1	Undetermined	Undetermined	Undetermined	Undetermined
PRKCB_Hs00176998_m1	Undetermined	Undetermined	Undetermined	Undetermined
PTGS1_Hs00377726_m1	Undetermined	Undetermined	Undetermined	Undetermined
PTN_Hs01085691_m1	Undetermined	Undetermined	Undetermined	Undetermined
PTPRN_Hs00160947_m1	Undetermined	Undetermined	Undetermined	Undetermined
RAC2_Hs01032884_m1	Undetermined	Undetermined	Undetermined	Undetermined
RAD50_Hs00990023_m1	Undetermined	Undetermined	Undetermined	Undetermined
RASGRF1_Hs00182314_m1	Undetermined	Undetermined	Undetermined	Undetermined
RASL11B_Hs00225132_m1	Undetermined	Undetermined	Undetermined	Undetermined
SCUBE2_Hs00221277_m1	Undetermined	Undetermined	Undetermined	Undetermined
SEC14L2_Hs00202756_m1	Undetermined	Undetermined	Undetermined	Undetermined
STMN1_Hs01033129_m1	Undetermined	Undetermined	Undetermined	Undetermined
TFDP1_Hs00830594_s1	Undetermined	Undetermined	Undetermined	Undetermined
TIE1_Hs00178500_m1	Undetermined	Undetermined	Undetermined	Undetermined
TIMP3_Hs00165949_m1	Undetermined	Undetermined	Undetermined	Undetermined
TLR2_Hs01014511_m1	Undetermined	Undetermined	Undetermined	Undetermined
TLR4_Hs00152939_m1	Undetermined	Undetermined	Undetermined	Undetermined
TLR7_Hs00152971_m1	Undetermined	Undetermined	Undetermined	Undetermined
TLR9_Hs00152973_m1	Undetermined	Undetermined	Undetermined	Undetermined
TNF_Hs00174128_m1	Undetermined	Undetermined	Undetermined	Undetermined
TNFRSF1B_Hs00961748_m1	-3.6205	Undetermined	Undetermined	Undetermined
TUBB3_Hs00964965_m1	-0.740498	Undetermined	Undetermined	Undetermined
WISP1_Hs00365573_m1	Undetermined	Undetermined	Undetermined	Undetermined
WNT1_Hs00180529_m1	Undetermined	Undetermined	Undetermined	Undetermined
WNT2_Hs00608224_m1	Undetermined	Undetermined	Undetermined	Undetermined
WNT3_Hs00229135_m1	Undetermined	Undetermined	Undetermined	Undetermined
WNT5A_Hs00998537_m1	-1.3015	Undetermined	Undetermined	Undetermined

## Sheet: ddCt of 24 HK genes
Genes and probes	ddCt (log2)	ddCt (log2)	Average, ddCt (log2)	SD
CDKN1B_Hs00153277_m1	2.759	3.064	2.9115	0.215666
G6PD_Hs00166169_m1	-2.0495	-0.689499	-1.3695	0.961664
POLR2A_Hs00172187_m1	-2.398	-1.127	-1.7625	0.898731
IPO8_Hs00183533_m1	-2.222	0.283	-0.9695	1.7713
CASC3_Hs00201226_m1	-2.636	-0.0839987	-1.36	1.80454
YWHAZ_Hs00237047_m1	-2.3645	-0.0464993	-1.2055	1.63907
CDKN1A_Hs00355782_m1	-2.7935	-1.2695	-2.0315	1.07763
UBE2D2_Hs00366152_m1	-0.146498	0.657501	0.255502	0.568513
HMBS_Hs00609297_m1	0.499002	1.75	1.1245	0.88459
UBC_Hs00824723_m1	0.930502	0.634501	0.782501	0.209305
ATP5B_Hs00969569_m1	-2.615	-0.938998	-1.777	1.18511
HPRT1_Hs01003267_m1	-0.124998	0.0219994	-0.0514994	0.103943
CUL1_Hs01117001_m1	-2.793	-0.542001	-1.6675	1.5917
18S_Hs99999901_s1	-0.939499	0.1485	-0.395499	0.769332
RPLP0_Hs99999902_m1	-0.764998	-0.252999	-0.508999	0.362038
ACTB_Hs99999903_m1	-0.896999	0.698	-0.0994992	1.12783
PPIA_Hs99999904_m1	-0.232499	0.872501	0.320001	0.781353
GAPDH_Hs99999905_m1	-2.2075	-0.402499	-1.305	1.27633
PGK1_Hs99999906_m1	1.246	2.141	1.6935	0.632861
B2M_Hs99999907_m1	undetermined	undetermined	undetermined	undetermined
GUSB_Hs99999908_m1	1.157	2.615	1.886	1.03096
HPRT1_Hs99999909_m1	used as HK	used as HK	used as HK	used as HK
TBP_Hs99999910_m1	0.203003	1.088	0.645502	0.625788
TFRC_Hs99999911_m1	-2.7215	-1.1135	-1.9175	1.13703
