# Supplementary material for: Single Cell Mass Cytometry of Non-Small Cell Lung Cancer Cells Reveals Complexity of In Vivo and Three-Dimensional Models over the Petri-Dish
Source: Cells. 2019 Sep 16;8(9):1093. doi: 10.3390/cells8091093 (PMC6770097; doi:10.3390/cells8091093)
Supplement: Supplementary file 1 [file cells-08-01093-s001.zip › Supplementary/Supplement 2.xlsx]

## Sheet: qRT-PCR (1536) primer list
gene symbol	Product name	accession number	Fw sequence	Rev sequence	Amplicon lenght
CEACAM5	carcinoembryonic antigen related cell adhesion molecule 5	NM_001291484.2; NM_001308398.1; NM_004363.5	ttacctttcgggagcgaacc	tgttgctgcggtatcccatt	96
APPL1	adaptor protein, phosphotyrosine interacting with PH domain and leucine zipper 1	NM_012096.2	cccagacaccccaatacagt	ctggccaggctgatcttc	61
LCN2	lipocalin 2	NM_005564.5	tcaccctctacgggagaacc	gggacagggaagacgatgtg	109
SEPP1	selenoprotein P, plasma, 1	NM_005410.4; NM_001093726.2; NM_001085486.2	acagagagccaggaccaaag	ccattggagtttagcattgga	86
PRDX2	peroxiredoxin 2	NM_005809.5	gccttccagtacacagacgag	gttgggcttaatcgtgtcact	78
TGFBR1	transforming growth factor beta receptor 1	NM_001130916.2	tctggtaaattgtgcgtcca	ggatggaccagggatgtcta	100
CP	ceruloplasmin (ferroxidase) (CP), transcript variant 1	NM_000096.3	gatatcaccgctgttagggttt	aaccttaatagtgttcctttgaggag	98
ANPEP	alanyl aminopeptidase	NM_001150.2	aaggacaacgaggaaacagg	cccacttgatgttggctttc	85
DLG3	MAGuK scaffold protein 3	NM_001166278.1	gatcatgccttgactccttca	catgggtagaccataaggtttgat	70
CA9	carbonic anhydrase 9	NM_001216.3	gcagcctttgaatgggcgagt	agctggactggctcagca	84
CD24	CD24 molecule	NM_001291738.1	tggatttgacattgcatttga	tgggggtagattctcattcatc	78
IFITM1	interferon induced transmembrane protein 1	NM_003641.3	cacgcagaaaaccacacttc	tgttcctccttgtgcatcttc	77
PECAM1	platelet and endothelial cell adhesion molecule 1	NM_000442.4	gcttcccgataagatctcagg	tcccagaggaaggtaggtcat	104
MX1	MX dynamin like GTPase 1	NM_001282920.1	accacagaggctctcagcat	ttcgtcaagattccgatggt	71
TMEM45A	transmembrane protein 45A	NM_018004.2	ggagctattgcggtcaagtc	ggggatacaggacaaatcca	74
KRT19	keratin 19	NM_002276.4	taaaaggcgccaggtgag	gagcaaccctggtctcagaa	68
TLR3	toll like receptor 3	NM_003265.2	aaagatcatcgatttaggattgaataa	aaggttcaatgactttagagacacc	88
ERBB3	erb-b2 receptor tyrosine kinase 3	NM_001982.3; NM_001005915.1	tgaatggcctgagtgtgacc	aaggagaggtcggcattgtg	130
IGFBP5	insulin like growth factor binding protein 5	NM_000599.3	cccaaacctgtgagtctcttct	cagcttctctggggagtgac	70
CDKN1B	cyclin-dependent kinase inhibitor 1B	NM_004064.4	actcgccgtgtcaatcattt	aacaccccgaaaagacgag	93
SFN	stratifin	NM_006142.3	gacacagagtccggcattg	atggctctggggacacac	69
HYAL1	hyaluronoglucosaminidase 1	NM_153285.2	gagtaagcacgttgcccaag	acagcctgggtttgaatctc	67
MYB	MYB proto-oncogene, transcription factor	NM_001161657.1	tcattggtcacaaattgactgtt	cagtattttccttttgagttttcaca	75
PDGFB	platelet derived growth factor subunit b	NM_033016.3; NM_002608.3;	cttccatcagcgggtctc	gatggcgatggagttcagtc	88
ERBB2		NM_004448.3; NM_001005862.2; NM_001289936.1; NM_001289937.1; NM_001289938.1	ggtgcagctggtgacaca	ggttttcccggacatggt
GRB7	growth factor receptor bound protein 7	NM_001030002.2	gcatttcccgtgaggagag	aggaacaggccgtctacca
FN1	fibronectin 1	NM_001306132.1	acgatcaggacacaaggaca	ggagcaggtttcctcgatta	75
CEBPG	CCAAT/enhancer binding protein gamma	NM_001252296.1	ggcttacagcaggttcctca	ccacagctttgcctcctc	61
IGFBP3	insulin-like growth factor binding protein 3	NM_000598.4	ccaactgtgacaagaagggatt	gcccatacttatccacacacc	96
JUN	Jun proto-oncogene, AP-1 transcription factor subunit	NM_002228.3	gtgcgggaggcatcttaat	gagcctttgacagggaaagtt	120
MYC	v-myc avian myelocytomatosis viral oncogene homolog	NM_002467.4	gaccagctggagatggtgac	cgggtcgcagatgaaact	69
MKI67	marker of proliferation Ki-67	NM_001145966.1; NM_002417.4	cagagaatttgcttggaaaaca	gaggtggggagcagaggt	67
FTL	ferritin light chain	NM_000146.4	cttgccaaccaaccatgagc	agaagcccagagagaggtagg	123
CTPS	CTP synthase 1	NM_001301237.1; NM_001905.4	aatctctatactgccctgagttgg	accgtccctttgaatgagg	73
E2F1	E2F transcription factor 1	NM_005225.2	ggagaagtcacgctatgagacc	gtcagccgagtggctcag	76
PFKP	phosphofructokinase, platelet	NM_002627.5; NM_001345944.1; NM_001323074.1; NM_001323072.1; NM_001323070.1; NM_001323073.1; NM_001323067.1; NM_001323068.1; NM_001323071.1; NM_001323069.1; NM_001242339.1	tcaagatgcggttcgactcc	gggatctgatcatccggcag	93
FBN2	fibrillin 2	NM_001999.4	caggagggacaggcttcat	ggttcagaattgttagtccagtga	120
CYR61	cellular communication network factor 1	NM_001554.5	gaaagtttccagcccaactg	gttggggagagatagttcttgg	96
CTSL2	cathepsin V	NM_001201575.1 ; NM_001201575.1	tgggtgaattatgggtggtta	cctgcagaatgtgggtatatctt	96
EGFR	epidermal growth factor receptor	NM_005228.5; NM_001346900.1; NM_001346899.1; NM_001346897.1; NM_201283.1; NM_201282.1	ggagaggagaactgccagaa	agcagtcactgggggactt	88
IGFBP4	insulin like growth factor binding protein 4	NM_001552.3	tgttccctaccccatttgtg	agccactggaaggataggttc	66
FGFR1	fibroblast growth factor receptor 1	NM_001354368.1; NM_001354367.1; NM_001354369.1; NM_001354370.1; NM_001174067.1; NM_001174066.1; NM_001174065.1; NM_001174064.1; NM_001174063.1; NM_023110.2; NM_023105.2; NM_023106.2; NM_015850.3	gctggtcatcactgtcctca	agcgactgaggagtggtagttt	78
AXL	AXL receptor tyrosine kinase	NM_001278599.1; NM_021913.5;	tagggctaaggcaagaggtg	ccacacacactgtcagattgg	72
ASNS	asparagine synthetase	NM_001673.5; NM_001178077.1; NM_001178075.1; NM_133436.3; NM_183356.3	gatgaacttacgcagggttaca	cactctcctcctcggcttt	70
SOCS3	suppressor of cytokine signaling 3	NM_003955.4	cttcgactgcgtgctcaa	gtaggtggcgaggggaag	75
IER3	immediate early response 3	NM_003897.4	catagagaccgaggcacagc	catctccatcacctaggaggac	129
CDC25B	cell division cycle 25B	NM_001287524.1; NM_001287522.1; NM_001287520.1; NM_001287519.1; NM_001287518.1; NM_001287517.1; NM_001287516.1; NM_021872.3; NM_004358.4; NM_021873.3	ccatggaagcccacacat	ctctgggcaaaggcttcc	77
BAX	BCL2 associated X, apoptosis regulator	NM_138761.4; NM_001291430.1; NM_001291428.1; NM_138764.4; NM_138763.3	ccatcatgggctggacat	aaccaccctggtcttggat	69
TFAP2C		NM_003222.4	cccgattttggatttaccg	ccaaaacagtcgccagttaaa
ABCG2	ATP binding cassette subfamily G member 2	NM_004827.3; NM_001257386.2; NM_001348985.1; NM_001348986.1 ; NM_001348987.1 ; NM_001348988.1; NM_001348989.1	cacagtcttcaaggagatcagc	tttttgaatgaacgcttgga	78
NR4A1	nuclear receptor subfamily 4 group A member 1	NM_173157.3; NM_001202234.1; NM_001202233.1; NM_002135.4	ccaggacctgttgctgga	gcctggcttagacctgtacg	73
RAB6B	RAB6B, member RAS oncogene family	NM_016577.4; NM_001363953.1	caaacacatcctcacggaga	aacttatcacaatgcaagttccaa	86
CD70	CD70 molecule	NM_001252.5	ccgtgggaatctgctctc	gggaggcaatggtacaacc	81
CSF1	colony stimulating factor 1	NM_000757.6; NM_172211.3; NM_172212.2; NM_172210.2	cctgcgtccgaactttctat	ttgtcaaggagattctttgtttca	88
FYN	FYN proto-oncogene, Src family tyrosine kinase	NM_153047.4; NM_001370529.1; NM_153048.3; NM_002037.5	aacttccatggccctcatta	caaggttctgtctcgaatgct	77
PLCG2	phospholipase C gamma 2	NM_002661.5	tttggggagaaatggttcc	cagcaacttctcggcactc	60
EGR1	early growth response 1	NM_001964.2	gttaccccagccaaaccac	cacaaggtgttgccactgtt	91
ID1	inhibitor of DNA binding 1, HLH protein	NM_002165.3; NM_181353.2	ccagaaccgcaaggtgag	ggtccctgatgtagtcgatga	62
ADM	adrenomedullin	NM_001124.2	ttctaagccacaagcacacg	gtaccatgggcgcctaaat	84
FOS	Fos proto-oncogene, AP-1 transcription factor subunit	NM_005252.3	aaggagaatccgaagggaaa	tctccgcttggagtgtatca	89
SLC2A1 (GLUT1 )	solute carrier family 2 member 1	NM_006516.2	ggttgtgccatactcatgacc	cagataggacatccagggtagc	66
SLC16A3 (MCT4)	solute carrier family 16 member 3	NM_004696.3; NM_001201546.1; NM_001201547.1; NM_001201548.1; NM_001201549.1; NM_001319220.1	gctcacctcctccctgattt	tttgggcttcttcctaatgc	61
HPRT1	hypoxanthine phosphoribosyltransferase 1	NM_000194	tgaccttgatttattttgcatacc	cgagcaagacgttcagtcct	102
