# Supplementary material for: Single Cell Mass Cytometry of Non-Small Cell Lung Cancer Cells Reveals Complexity of In Vivo and Three-Dimensional Models over the Petri-Dish
Source: Cells. 2019 Sep 16;8(9):1093. doi: 10.3390/cells8091093 (PMC6770097; doi:10.3390/cells8091093)
Supplement: Supplementary file 1 [file cells-08-01093-s001.zip › Supplementary/Supplement 3.xlsx]

## Sheet: qRT-PCR (1536) data
ΔΔCt (log2, average)	ANPEP	APPL1	ASNS	AXL	BAX	CD24	CD70	CDC25B	CDKN1B	CEBPG	CP	CTPS1	CTSL2	CYR61	CSF1	DLG3	E2F1	EGFR	EGR1	FBN2	FGFR1	FN1	FOS	FYN	GRB7	HYAL1	ID1	IER3	IFITM1	IGFBP3	IGFBP4	IGFBP5	JUN	KT19	MX1	MYB	MYC	NR4A1	PDGFB	PEACAM1	PLCG2	PRDX2	RAB6B	SEPP1	SFN	SOCS3	TFAP2C	TGFBR1	TMEM45A
2D TC d4	0.287819	-0.429726	-1.25084	-0.290871	-1.30634	1.48582	-1.27544	-1.27907	-0.200081	-0.0242233	1.79882	-0.525284	-1.01051	-0.0125885	-0.627327	-1.29852	-0.343323	-0.437355	-4.84505	-0.115585	-0.343323	0.437927	-5.35259	-1.03722	-1.3195	-0.608635	-1.09463	-1.33305	0.496292	1.74217	-0.439262	-0.784302	-0.855637	0.174141	-1.15337	1.0107	-0.354195	-1.35212	-0.379372	1.99528	-0.792122	1.29566	-0.377846	0.557899	-0.516319	-1.51215	-0.719452	0.304222	1.84135
2D Coll d4	0.364304	-0.386429	-0.891876	-0.692749	-1.4595	1.01261	-1.72386	-1.77937	-0.256538	-0.52166	1.38512	-0.961113	-1.62373	-0.441933	-1.17149	-0.29335	-0.354958	-0.823021	-4.58965	-0.325012	-0.631332	-0.469971	-5.72376	-1.42612	-1.2804	-0.615311	-1.1097	-1.33514	1.24893	0.888443	-0.245667	-1.41201	-0.109673	0.489807	-0.990868	0.817108	-0.368309	0.0894547	0.104713	1.45607	-0.847626	1.3792	-0.316048	0.991631	-0.460052	-1.24874	-0.473022	0.447273	1.78814
3D Cytodex3 d4	0.222015	0.257492	-1.34068	-1.68858	-1.61705	1.15547	-0.750542	-1.32828	-0.22316	-0.756836	1.37062	-1.29852	-1.63136	-3.94077	-0.333977	0.439835	-0.381088	-0.658989	-7.04823	-0.410461	-0.323868	1.13602	-5.91888	-1.36108	-0.226212	-0.321579	-1.07689	-1.96552	0.501442	0.333786	-0.842667	-0.574112	-3.92666	0.150108	-1.0519	2.1843	-1.7355	-5.4781	-3.04813	2.78244	-1.04122	4.99115	-0.114441	-0.118637	-0.756264	-2.97012	-1.92089	-0.0204086	1.83544
3D NutriSphere d4	0.271416	0.0831604	0.0307083	-0.91362	-1.5873	1.17073	-0.51136	-0.745583	0.238037	-0.123596	2.59838	-1.33801	-0.772476	-3.21121	0.349808	0.424957	-0.398827	-1.05343	-5.65147	-0.456619	-0.246048	2.8759	-5.34973	-1.61743	0.0537872	-0.297165	-0.770378	-2.18353	0.895119	0.922585	-1.11961	-0.169373	-3.37334	-0.184631	-1.2991	2.24781	-0.92144	-5.97038	-3.26576	2.02866	-0.825882	1.3752	-0.137329	0.808716	-0.722122	-3.26996	-1.8856	0.0837326	1.61934
Spheroid d4	0.575829	0.302505	-2.19498	-1.25275	-1.39427	1.89476	0.606918	-0.467682	1.43776	-0.553322	3.20187	-0.984383	-1.00212	-4.53053	0.043869	1.58386	0.271416	-0.711823	-6.13441	0.0640869	-0.0665665	2.96078	-4.63047	0.030899	0.366783	0.592613	0.29068	-1.91917	1.21613	1.29852	-1.00327	1.65367	-2.22626	0.928307	-0.558853	4.8418	-0.84877	-3.91827	-2.54402	5.48725	-0.961494	1.13964	-0.246239	2.08321	0.705147	-3.14159	-1.56574	0.429344	2.10171
2D TC d9	-0.452995	-0.309372	-0.750542	-0.523186	3.18651	-0.303841	-2.6207	-2.46639	0.322533	-0.475502	3.56426	-2.68879	-1.09558	-4.10423	-1.00479	-0.498962	-2.05364	-1.17207	-5.53093	-2.76661	-0.706482	2.32086	-4.18587	-0.550652	0.106239	-0.119781	-0.130272	-1.20907	1.8919	3.47538	-0.58136	5.08556	-1.01852	-0.00858307	0.259781	3.14274	-0.811768	-8.82721	-0.799179	3.48949	-0.734711	2.91634	0.708008	3.16277	-0.545692	-2.61402	-2.09103	0.0982285	2.83699
2D Coll d9	0.603485	0.350952	-0.413322	0.12188	-1.83277	0.127411	-1.8383	-2.04849	1.20468	-0.173378	4.13246	-2.04487	0.625038	-2.67658	0.00934601	1.99165	-1.63288	-0.807762	-2.65446	-1.95618	-0.0713348	2.77882	-3.77541	0.128365	0.584602	1.51291	0.523186	-0.782967	2.90318	3.98788	-0.0537872	5.52902	-0.938988	0.352478	0.178719	2.59056	-0.589371	-7.90043	0.0391006	6.19354	-0.446892	3.32279	0.908852	3.32088	-0.614357	-2.50263	-1.98421	0.162697	2.71034
3D Cytodex3 d9	-0.200462	0.518608	-0.146294	1.06506	-2.26479	1.28822	-0.921249	-1.38988	0.884247	1.44005	5.96752	-4.31728	-2.48337	-4.54807	-0.531197	0.152206	-2.19879	0.245667	-4.40464	-1.86787	-0.285339	4.12731	-2.16446	-0.0894547	2.25906	1.13735	0.689125	-0.0637054	3.96404	4.75922	-0.167656	7.11784	-0.790596	1.05438	1.96304	0.56076	-0.226212	-9.35631	0.281143	1.53198	0.357628	3.51295	1.94321	1.70498	-1.16005	-2.58369	-2.22645	0.440979	4.29134
3D NutriSphere d9	2.02084	0.471687	-0.815773	2.0359	-1.7313	1.63765	-0.0148773	-0.65403	2.29607	-0.0896454	6.58512	-3.81451	0.496674	-4.40407	1.16863	1.94912	-1.50928	0.327492	-2.7216	-4.67281	-0.053215	4.58298	-1.35136	0.0734329	2.82192	1.50318	0.257874	0.376129	9.45015	5.7106	0.214386	8.18882	-0.987244	1.15452	7.86552	2.39811	-0.0825882	-6.83384	-0.053978	5.90611	-0.158119	3.05386	1.16119	3.08304	-0.0452042	-2.37446	-2.12212	0.572777	4.57783
Spheroid d9	0.791359	0.133133	-2.27642	-1.20621	-1.80721	1.02844	0.561523	-0.472641	1.16005	-0.704002	3.01056	-1.25484	-2.882	-3.68137	-1.16558	-0.332451	-0.200462	-1.48945	-2.50435	-0.401115	-0.17643	3.10555	-2.68974	1.77555	0.33989	0.71888	-1.26495	-1.01185	2.94819	2.1265	-0.96302	2.86369	-0.373077	0.661469	0.791168	2.06356	-0.0804901	-0.274467	-3.16544	0.529099	-0.346756	-0.232124	-1.42441	0.822258	1.62563	-3.41511	-1.25504	0.0152588	1.15395
RAFT d9	1.06812	0.441551	-0.60482	-0.0175476	-0.209808	1.07059	0.753975	0.175476	0.675774	-0.207329	2.29874	-0.0244141	-1.25294	-2.11658	1.08776	0.977135	0.380135	-0.380325	-2.33383	0.892639	0.0038147	2.84901	-0.263596	-0.624275	-0.874329	-0.0581741	-1.25122	-0.753403	-0.0638962	1.06716	-0.131607	-0.984573	-0.349617	1.51768	-0.333214	1.79291	0.275421	-3.72696	-1.4904	-1.1631	-0.9655	1.05762	-0.504303	0.0514984	1.62029	-2.70138	-0.938606	0.866127	1.00155
SD ΔΔCt	ANPEP	APPL1	ASNS	AXL	BAX	CD24	CD70	CDC25B	CDKN1B	CEBPG	CP	CTPS1	CTSL2	CYR61	CSF1	DLG3	E2F1	EGFR	EGR1	FBN2	FGFR1	FN1	FOS	FYN	GRB7	HYAL1	ID1	IER3	IFITM1	IGFBP3	IGFBP4	IGFBP5	JUN	KT19	MX1	MYB	MYC	NR4A1	PDGFB	PEACAM1	PLCG2	PRDX2	RAB6B	SEPP1	SFN	SOCS3	TFAP2C	TGFBR1	TMEM45A
2D TC d4	0.422413	0.0631191	0.313168	0.39436	0.631191	0.355787	0.0668955	1.15476	0.410544	1.04335	0.668955	0.327194	1.609	0.541368	0.743403	0.752844	0.989675	0.71535	0.858042	0.780897	0.744752	0.589921	0.994261	0.600711	0.349853	0.428886	0.167239	0.263266	0.127587	0.303457	0.164541	0.598013	0.452354	0.584796	0.514124	0.257871	0.267042	0.485532	0.16616	1.27479	0.289701	0.247621	0.293477	0.366307	0.118686	0.149166	0.213904	0.314517	0.098455
2D Coll d4	0.615277	0.503604	0.0855075	0.245733	0.501986	0.245463	0.0919813	0.505492	0.22766	0.661942	0.335287	0.115988	0.663021	0.484453	0.395708	0.567263	0.42511	0.468808	0.357136	0.642251	0.127047	0.534894	0.377096	0.115988	0.0890141	0.407037	0.287812	0.179377	0.265154	0.431853	0.0898234	0.417018	0.537322	0.70537	0.366846	0.3833	0.494703	1.00343	0.13433	0.439406	0.0644678	0.805443	0.0971063	1.29367	0.0606915	0.139186	0.132442	0.0615007	0.156989
3D Cytodex3 d4	0.503874	1.20088	0.526802	0.883398	0.440215	0.639823	0.620132	0.38357	0.14566	0.391123	0.0636586	0.0431584	0.0962971	0.0132173	0.296444	0.257332	0.316675	0.298063	0.569421	0.500637	0.59073	0.0302109	0.445071	0.106817	0.158607	0.254634	0.452084	0.44534	0.16589	0.122462	3.70542e-14	0.302109	0.740975	0.811647	0.327194	1.57852	0.0137567	1.69262	0.154561	1.02555	0.249509	1.8666	0.27999	0.291319	0.295905	0.115988	0.0957576	0.109784	0.0698626
3D NutriSphere d4	0.106008	0.606915	1.89384	0.633889			0.276483	0.0828101	0.236292	0.0188818	0.0450466	0.353629	0.25949	0.346885	0.0598822	0.240608	0.150245	0.423222	0.29024	0.358754	0.437518	0.148357	0.535164	0.440215	0.26974	0.00971063	0.268931	0.0318293	0.115718	0.127587	0.0296714	0.0701324	0.916036	0.883668	0.263536	0.730186	0.776041	1.3719	0.54919		0.486611	0.633889	0.326925	0.00053948	0.247082	0.11383	0.542177	0.404879	0.596665
Spheroid d4	0.498209	0.850759	0.40461	0.521137	0.502795	0.328543	0.190436	0.481755	0.0167239	0.643329	0.239799	0.0504413	0.650073	0.250588	0.219029	0.33178	0.291589	0.00107896	0.0242766	0.261648	0.0930602	0.0223884	0.354168	1.03041	0.423761	0.285654	0.570769	0.892299	0.115449	0.214713	0.214713	0.243845	0.729916	0.696199	0.218489	2.76456	0.221187	5.30228	0.556204	1.92675	0.150245	0.158877	0.277562	0.161304	0.101152	0.693501	0.443722	0.284576	0.240878
2D TC d9	0.217141	0.30103	0.302378	0.340142	8.33941	0.0191515	0.0944089	0.91199	0.178838	0.318563	0.0650073	0.308313	0.183423	0.238989	0.101962	0.795193	0.0261648	0.0337175	0.130554	0.880701	0.128396	0.249779	0.189897	0.0606915	0.488499	0.11437	0.239799	0.188548	0.243575	0.184232	0.320451	0.205272	0.780088	0.873148	0.548111	2.33136	0.555664	3.38092	0.243845	1.05765	0.456939	0.62256	0.420255	0.919273	0.142692	0.279181	0.408116	0.273786	0.727758
2D Coll d9	0.336635	0.789798	0.034257	0.338523	0.00728298	0.27999	0.0264345	0.299951	0.480137	0.763094	0.631731	0.401103	0.0283227	1.16609	0.980504	0.620402	0.443722	0.33205	3.34181	0.751495	0.365228	0.51871	0.675429	0.251667	0.277562	0.863167	0.407037	0.202575	0.530578	0.0356057	0.299951	0.401373	0.579131	0.845904	0.54946	0.00323688	0.121383	2.79963	0.0159146	0.757969	0.279181	0.419985	0.222535	0.401643	0.0283227	0.0720205	0.210667	0.20689	0.0296714
3D Cytodex3 d9	0.140265	0.138107	0.406768	0.205272	0.151864	0.23872	0.100613	0.0345267	0.348774	1.01989	0.796811	0.919273	0.905517	0.752035	0.26974	0.993991	0.718857	0.588842	0.226581		0.470157	0.686218	0.719936	0.557282	0.391392	0.415939	0.16562	0.295365	0.244924	0.381682	0.200147	0.441564	0.554585	0.575895	0.50846	0.143771	0.320181	1.60145	0.418366	0.952991	0.117607	0.51817	0.0833496	0.0566454	0.019691	0.24897	0.067435	0.101692	0.287003
3D NutriSphere d9	0.228739	0.196371	0.053948	1.83774	0.117607	0.0973761	0.426459	0.403531	0.566723	1.06358	0.680823	0.543256	0.615816	0.708607	0.714271	0.451005	0.40461	0.323148	2.1153	1.428	0.605296	0.164272	0.271358	0.235213	0.0490926	0.289161	0.163193	0.0687837	0.0763364	0.368734	0.0115988	0.438057	0.274325	0.422952	0.589921	0.247082	0.160765	0.520598	0.0501716	0.306964	0.0820009	0.0275135	0.342839	0.283497	0.952182	0.210937	0.188548	0.171555	0.147817
Spheroid d9	0.214173	0.433472	0.302648	0.313168	0.223884	0.0585335	0.034257	0.42538	0.419445	1.33521	0.972952	0.544874	1.35706	0.7461	0.547032	0.336096	0.251398	0.143502	0.227391	0.809759	0.563217	0.00998037	0.0434281	0.846444	0.41513	0.210397	0.18639	0.223884	0.240068	0.102501	0.265424	0.0418097	0.457748	0.127587	0.581829	0.195831	0.213904	0.309122	0.165351	1.65971	0.422143	0.343109	0.378445	0.4564	0.052869	0.0129475	0.0795732	0.0315596	0.224693
RAFT d9	0.157798	0.501716	0.138107	0.337984	0.200417	0.448847	0.117067	0.137298	0.160765	0.54919	0.384379	0.0628494	0.0722903	0.479058	0.557822	0.216331	0.481216	0.553236	0.603408	0.871529	0.432393	0.631191	0.510078	0.289701	0.141613	0.0329083	0.212285	0.135679	0.223345	0.0609612	0.0396518	0.118955	0.490387	1.21383	0.391662	0.313707	0.229549	0.0633889	0.385998	0.252207	0.506302	0.131633	0.115718	0.930333	0.140265	0.205542	0.0512506	0.284306	0.332319
t-test (p of ΔCts)	ANPEP	APPL1	ASNS	AXL	BAX	CD24	CD70	CDC25B	CDKN1B	CEBPG	CP	CTPS1	CTSL2	CYR61	CSF1	DLG3	E2F1	EGFR	EGR1	FBN2	FGFR1	FN1	FOS	FYN	GRB7	HYAL1	ID1	IER3	IFITM1	IGFBP3	IGFBP4	IGFBP5	JUN	KT19	MX1	MYB	MYC	NR4A1	PDGFB	PEACAM1	PLCG2	PRDX2	RAB6B	SEPP1	SFN	SOCS3	TFAP2C	TGFBR1	TMEM45A
2D TC d4	0.535349	0.362742	0.0180614	0.544013	0.0132516	0.0202653	0.00372534	0.0953014	0.528164	0.928075	0.00117399	0.0852679	0.261912	0.983302	0.383278	0.0555239	0.419577	0.337531	8.45042e-06	0.674734	0.46115	0.551951	0.000116189	0.0660476	0.0189307	0.133382	0.0303075	0.00743343	0.115335	0.000432406	0.118824	0.140032	0.0878178	0.310474	0.0586593	0.0575007	0.109915	0.301183	0.0932415	0.0704784	0.00227102	0.000281884	0.0969826	0.279516	0.0011656	0.0018432	0.0194668	0.342236	6.83296e-06
2D Coll d4	0.477594	0.27512	0.0317248	0.109541	0.00477239	0.0552046	0.000100591	0.00644196	0.358581	0.820506	0.00145396	0.00561374	0.0195732	0.454463	0.0908414	0.653917	0.239893	0.0523457	3.17923e-06	0.318716	0.165946	0.422628	7.09694e-06	0.00418736	0.00539073	0.118123	0.0270541	0.000126479	0.00334487	0.0528482	0.1877	0.0112723	0.803524	0.0947102	0.0829883	0.066747	0.191826	0.936696	0.590562	0.111178	0.000335326	0.00758518	0.164578	0.203722	0.0110174	0.00568035	0.0396036	0.0708002	1.11577e-06
3D Cytodex3 d4	0.48943	0.587043	0.00230041	0.0024391	9.49935e-05	0.00556064	0.0273921	0.00550455	0.51339	0.312001	0.00235815	0.00112004	0.00885145	0.000135376	0.521318	0.29034	0.151771	0.0630139	4.507e-07	0.129449	0.426654	0.130737	1.46593e-05	0.0110551	0.51969	0.354911	0.105596	0.00283255	0.23241	0.14443	0.00142942	0.296624	6.40148e-05	0.328507	0.124634	0.007914	0.000362282	0.00256994	9.82581e-07	0.0151206	0.000601404	0.108582	0.575672	0.83526	0.0015901	1.305e-05	0.000109557	0.92406	7.6627e-05
3D NutriSphere d4	0.406349	0.814554	0.96504	0.0221026	0.00623474	0.0468903	0.317618	0.139902	0.408266	0.962738	0.000110988	0.00828339	0.132116	0.00176248	0.55225	0.178129	0.224519	0.0156724	8.13851e-06	0.0602521	0.503369	0.00233346	2.06716e-05	0.0160063	0.836949	0.377776	0.151141	4.37623e-05	0.00366907	0.000580214	0.00020312	0.5957	0.000165358	0.983096	0.0721355	0.000820278	0.0725478	0.00104528	2.60059e-06	0.0661332	0.0125779	0.005683	0.418885	0.177252	0.00740271	8.0972e-06	0.000403049	0.712962	0.000482471
Spheroid d4	0.706201	0.641531	0.000259635	0.00114673	0.00366308	0.00322625	0.490148	0.0338474	0.00858981	0.222946	3.11543e-05	0.00201162	0.0289083	4.85794e-05	0.416976	0.00854268	0.542538	0.0153572	6.7216e-06	0.208687	0.201463	0.00856542	1.87239e-05	0.785173	0.732549	0.725162	0.612968	0.00147063	0.0112211	0.00780498	4.13853e-05	0.016236	0.00051662	0.0865684	0.081218	0.0055198	0.0011851	0.0568251	4.07035e-06	0.00957889	3.29638e-05	0.0151738	0.0086231	0.0222557	0.20421	0.000323041	0.000100327	0.869306	5.54946e-06
2D TC d9	0.0158406	0.0154495	0.00811168	0.0154807	0.000976548	0.048862	8.77687e-06	0.00310889	0.152519	0.0776929	0.000128966	1.32854e-05	0.023202	5.34485e-05	0.00947096	0.0615029	1.94258e-05	0.000596552	1.7164e-06	0.000730235	0.00633519	0.0286145	1.09593e-05	0.00930853	0.0415654	0.0339968	0.0223867	7.07733e-05	0.0051616	3.10775e-05	0.000636447	3.28034e-05	0.00536637	0.0961003	0.300858	0.187623	0.00209879	0.000890061	0.00036634	0.00849883	0.000869418	0.000960597	0.718019	0.00597707	0.00135246	4.9371e-06	1.52264e-05	0.0157078	0.000413903
2D Coll d9	0.176169	0.519521	0.341587	0.633929	0.000758195	0.608506	0.000122491	0.00563717	0.00925006	0.918362	9.95859e-06	0.000787007	0.219253	0.0720782	0.991503	0.012986	0.000402915	0.0521302	0.134526	0.00356578	0.944998	0.00609311	0.000554363	0.57421	0.099949	0.0760448	0.133883	0.0170637	0.000192406	2.06263e-08	0.832977	6.65296e-06	0.0622494	0.161348	0.727477	0.00168317	0.0212904	0.00144819	0.847545	0.000125797	0.0458882	2.92585e-06	0.00397698	0.000192432	0.0026091	2.83651e-05	3.88976e-05	0.369264	7.246e-08
3D Cytodex3 d9	0.00583034	0.108099	0.038001	0.797426	3.17265e-06	0.926154	0.000560568	0.000144852	0.171585	0.919637	1.43379e-05	6.93239e-05	0.00158168	8.95193e-05	0.0152862	0.115952	0.000151569	0.0642015	3.28802e-06	0.000576367	0.0123164	0.00905786	0.000482891	0.0168134	0.0145164	0.705748	0.155055	0.00112157	1.68006e-05	4.3119e-06	0.000287247	5.89808e-06	0.00203358	0.769767	0.258387	0.133834	0.000579334	0.000208147	0.000878203	0.974041	0.00017636	0.000314134	0.00499001	0.481806	3.87112e-06	9.79626e-07	3.4404e-06	0.0171439	5.39717e-08
3D NutriSphere d9	0.00159871	0.255874	0.0699964	0.043381	0.000181091	0.00490064	0.969158	0.218696	0.00101981	0.990253	1.47342e-06	1.80387e-05	0.285859	0.000398225	0.14311	0.0072887	0.000566199	0.283956	0.0228499	0.00102378	0.916697	0.000383412	0.0201692	0.67323	0.000238735	0.00893454	0.425569	0.0686469	1.74784e-08	1.20913e-07	0.142244	9.00867e-07	0.0769842	0.0159491	3.95645e-06	0.00442305	0.594943	0.00141781	0.814589	0.000269426	0.410067	1.6571e-05	0.00717513	0.000625825	0.84618	0.000151367	8.74892e-05	0.0210605	1.74539e-10
Spheroid d9	0.0914409	0.729853	0.00151877	0.0260274	0.000667976	0.0590304	0.0610593	0.34156	0.0100085	0.542911	0.000472535	0.00765742	0.0283087	0.00103637	0.104937	0.469929	0.425802	0.00293758	0.000114178	0.223296	0.842837	0.00144071	0.00130273	0.437421	0.283224	0.119483	0.0109815	0.00276534	0.000554932	2.62013e-06	0.00529289	0.000309519	0.407204	0.154488	0.318044	0.00262928	0.53191	0.828552	2.21977e-06	0.712899	0.178003	0.394417	0.00118516	0.0924025	1.65586e-05	2.40947e-05	0.00126752	0.948662	4.07018e-05
RAFT d9	0.0208943	0.205742	0.111757	0.970321	0.383654	0.0099436	0.0588144	0.622547	0.0727796	0.862723	0.000130536	0.913189	0.0596377	0.0109069	0.133402	0.0727464	0.188951	0.546171	0.000848358	0.0713376	0.896408	0.00818691	0.887229	0.133414	0.0187124	0.869103	0.0142589	0.0200693	0.802359	0.000117638	0.326922	0.0340681	0.431435	0.039663	0.511072	0.00314432	0.25062	0.0296783	6.15551e-05	0.188023	0.00572865	0.000217207	0.032385	0.921285	8.27139e-05	1.42517e-05	0.00404686	0.0147226	0.000183615
[truncated: 13 more columns]
